# Supplementary material for: ﻿Morpho-phylogenetic evidence reveals four novel species of Coniella (Diaporthales, Schizoparmaceae) from southern China
Source: MycoKeys. 2025 Apr 4;116:1–23. doi: 10.3897/mycokeys.116.145857 (PMC11992536; doi:10.3897/mycokeys.116.145857)
Supplement: XML Treatment for Coniella diaoluoshanensis [file mycokeys.116.145857-treatment1.xml]

<!DOCTYPE tp:taxon-treatment
  PUBLIC "-//TaxonX//DTD Taxonomic Treatment Publishing DTD v0 20100105//EN" "tax-treatment-NSO.dtd">
<tp:taxon-treatment xmlns:tp="http://www.plazi.org/taxpub"><tp:treatment-meta><kwd-group><label>Taxon classification</label><kwd>
                <named-content content-type="kingdom">Fungi</named-content>
              </kwd><kwd>
                <named-content content-type="order">Diaporthales</named-content>
              </kwd><kwd>
                <named-content content-type="family">Schizoparmaceae</named-content>
              </kwd></kwd-group><mixed-citation publication-type="journal"><person-group><name><surname>Li</surname><given-names>Duhua</given-names></name><name><surname>Dong</surname><given-names>Zixu</given-names></name><name><surname>Liu</surname><given-names>Qiyun</given-names></name><name><surname>Wang</surname><given-names>Yaling</given-names></name><name><surname>Zhang</surname><given-names>Zhaoxue</given-names></name><name><surname>Zhang</surname><given-names>Xiuguo</given-names></name><name><surname>Xia</surname><given-names>Jiwen</given-names></name></person-group><article-title>﻿Morpho-phylogenetic evidence reveals four novel species of <italic><tp:taxon-name><tp:taxon-name-part taxon-name-part-type="genus" reg="Coniella">Coniella</tp:taxon-name-part></tp:taxon-name></italic> (<tp:taxon-name><tp:taxon-name-part taxon-name-part-type="order">Diaporthales</tp:taxon-name-part></tp:taxon-name>, <tp:taxon-name><tp:taxon-name-part taxon-name-part-type="family">Schizoparmaceae</tp:taxon-name-part></tp:taxon-name>) from southern China</article-title><source>MycoKeys</source><day>04</day><month>04</month><year>2025</year><volume>116</volume><fpage>1</fpage><lpage>23</lpage><pub-id pub-id-type="doi">10.3897/mycokeys.116.145857</pub-id></mixed-citation></tp:treatment-meta><tp:nomenclature><label>﻿</label><tp:taxon-name>
              <object-id xmlns:xlink="http://www.w3.org/1999/xlink" content-type="arpha" xlink:type="simple">91E8F355-EED2-5FBF-B287-5596963A2E7B</object-id>
              <tp:taxon-name-part taxon-name-part-type="genus" reg="Coniella">Coniella</tp:taxon-name-part>
              <tp:taxon-name-part taxon-name-part-type="species" reg="diaoluoshanensis">diaoluoshanensis</tp:taxon-name-part>
              <object-id xmlns:xlink="http://www.w3.org/1999/xlink" content-type="mycobank" xlink:type="simple">856520</object-id>
            </tp:taxon-name><tp:taxon-authority>D.H. Li, J.W. Xia &amp; X.G. Zhang</tp:taxon-authority><tp:taxon-status xmlns:xlink="http://www.w3.org/1999/xlink" xlink:type="simple">sp. nov.</tp:taxon-status><xref ref-type="fig" rid="F2">Fig. 2</xref></tp:nomenclature><tp:treatment-sec sec-type="Holotype" id="SECID0E5NCI"><title>Holotype.</title><p>China • Hainan Province: Diaoluoshan National Forest Park, on diseased leaves of <italic><tp:taxon-name><tp:taxon-name-part taxon-name-part-type="genus" reg="Kadsura">Kadsura</tp:taxon-name-part><tp:taxon-name-part taxon-name-part-type="species" reg="longipedunculata">longipedunculata</tp:taxon-name-part></tp:taxon-name></italic> (<tp:taxon-name><tp:taxon-name-part taxon-name-part-type="family">Schisandraceae</tp:taxon-name-part></tp:taxon-name>), <named-content xmlns:xlink="http://www.w3.org/1999/xlink" content-type="dwc:verbatimCoordinates" xlink:type="simple"><named-content content-type="geo-json" specific-use="{&#34;type&#34;:&#34;Point&#34;,&#34;coordinates&#34;:[109.936445,18.660546]}" id="NCID0EXOCI" xlink:type="simple">18.660546°N, 109.936445°E</named-content></named-content>, 94.1 m asl., 27 Mar. 2024, D.H. Li, holotype <abbrev xmlns:xlink="http://www.w3.org/1999/xlink" xlink:title="Herbarium of the Department of Plant Pathology, Shandong Agricultural University" id="ABBRID0E3OCI" xlink:type="simple">HSAUP</abbrev> 7481-1, ex-type living culture <named-content xmlns:xlink="http://www.w3.org/1999/xlink" content-type="dwc:institutional_code" xlink:title="Shandong Agricultural University Culture Collection" xlink:href="http://grbio.org/institution/shandong-agricultural-university" xlink:type="simple">SAUCC</named-content> 7481-1 = <named-content xmlns:xlink="http://www.w3.org/1999/xlink" content-type="dwc:institutional_code" xlink:title="China General Microbiological Culture Collection Center" xlink:href="http://grbio.org/institution/china-general-microbiological-culture-collection-center-chinese-academy-sciences" xlink:type="simple">CGMCC</named-content>3.27786.</p><fig id="F2" position="float" orientation="portrait"><object-id xmlns:xlink="http://www.w3.org/1999/xlink" content-type="doi" xlink:type="simple">10.3897/mycokeys.116.145857.figure2</object-id><object-id xmlns:xlink="http://www.w3.org/1999/xlink" content-type="arpha" xlink:type="simple">29297B56-6637-59FD-A373-F4992939AB0A</object-id><label>Figure 2.</label><caption><p><italic><tp:taxon-name><tp:taxon-name-part taxon-name-part-type="genus" reg="Coniella">Coniella</tp:taxon-name-part><tp:taxon-name-part taxon-name-part-type="species" reg="diaoluoshanensis">diaoluoshanensis</tp:taxon-name-part></tp:taxon-name></italic> (<named-content xmlns:xlink="http://www.w3.org/1999/xlink" content-type="dwc:institutional_code" xlink:title="China General Microbiological Culture Collection Center" xlink:href="http://grbio.org/institution/china-general-microbiological-culture-collection-center-chinese-academy-sciences" xlink:type="simple">CGMCC</named-content>3.27786) <bold>a</bold> leaves of <italic><tp:taxon-name><tp:taxon-name-part taxon-name-part-type="genus" reg="Kadsura">Kadsura</tp:taxon-name-part><tp:taxon-name-part taxon-name-part-type="species" reg="longipedunculata">longipedunculata</tp:taxon-name-part></tp:taxon-name></italic><bold>b, c</bold> surface and reverse sides of colony after 14 days on <abbrev xmlns:xlink="http://www.w3.org/1999/xlink" xlink:title="potato dextrose agar" id="ABBRID0EGQCI" xlink:type="simple">PDA</abbrev> (<bold>b</bold>) and OA (<bold>c</bold>) <bold>d</bold> conidiomata forming on OA <bold>e, f</bold> conidiophores and conidiogenous cells with developing conidia <bold>g, h</bold> conidia. Scale bars: 10 μm (<bold>e–h</bold>).</p></caption><graphic xmlns:xlink="http://www.w3.org/1999/xlink" xlink:href="mycokeys-116-001-g002.jpg" position="float" orientation="portrait" xlink:type="simple" id="oo_1299345.jpg"><uri content-type="original_file" xlink:type="simple">https://binary.pensoft.net/fig/1299345</uri></graphic></fig></tp:treatment-sec><tp:treatment-sec sec-type="etymology" id="SECID0E2QCI"><title>Etymology.</title><p>Named after the collection site of the type specimen, Diaoluoshan National Forest Park.</p></tp:treatment-sec><tp:treatment-sec sec-type="description" id="SECID0EARCI"><title>Description.</title><p><bold><italic>Hypha</italic></bold> immersed, 1.9–6.5 μm wide, branched, multi-septate, enlarged towards septum and terminal, hyaline. Asexual morph: <bold><italic>Conidiomata</italic></bold> nearly spherical, separate, scarce, immersed or superficial, surface uneven, sizes inconsistent, black. <bold><italic>Conidiophores</italic></bold> cylindrical, aseptate, straight or slightly curved, densely aggregated, simple, smooth, usually reduced to conidiogenous cells. <bold><italic>Conidiogenous cells</italic></bold> phialidic, simple, aggregative, hyaline, smooth, 8.1–11 × 1.4–2.6 μm (mean ± SD = 9.6 ± 0.8 × 2.1 ± 0.4 μm, n = 30), with apical periclinal thickening, blastospore at the apex. <bold><italic>Conidia</italic></bold> elliptical or fusiform, apices tapering, subobtuse, apically rounded, widest at the middle, bases tapering to a truncate hilum, multi-guttulate, immature conidia hyaline, mature conidia pale olivaceous, wall darker than pale olivaceous body of conidium, smooth, 7.5–9.3 × 4.7–5.5 μm (mean ± SD = 8.4 ± 0.5 × 5.1 ± 0.3 μm, n = 30). Sexual morph unknown.</p></tp:treatment-sec><tp:treatment-sec sec-type="description" id="SECID0E3RCI"><title>Culture characteristics.</title><p>Colonies on <abbrev xmlns:xlink="http://www.w3.org/1999/xlink" xlink:title="potato dextrose agar" id="ABBRID0ECSCI" xlink:type="simple">PDA</abbrev> after 14 days of cultivation in the dark at 25 °C, reaching 75–77 mm in diam., with a growth rate of 5.4–5.5 mm/day; from above: white to cream-colored with age, sparse aerial mycelium at the center, irregularly circular, slightly low; peripheral mycelium dense, concentric rings, flat; colony edge irregular, sparse aerial mycelium, dispersed, striped; reverse: similar in color. Colonies on OA covering entire plate after 14 days of cultivation in the dark at 25 °C; from above: white, devoid of aerial mycelium at the center, with dispersed and sparse aerial mycelium at the edges; reverse: even white texture.</p></tp:treatment-sec><tp:treatment-sec sec-type="material" id="SECID0EGSCI"><title>Additional material studied.</title><p>China • Hainan Province: Diaoluoshan National Forest Park, on diseased leaves of <italic><tp:taxon-name><tp:taxon-name-part taxon-name-part-type="genus" reg="Kadsura">Kadsura</tp:taxon-name-part><tp:taxon-name-part taxon-name-part-type="species" reg="longipedunculata">longipedunculata</tp:taxon-name-part></tp:taxon-name></italic> (<tp:taxon-name><tp:taxon-name-part taxon-name-part-type="family">Schisandraceae</tp:taxon-name-part></tp:taxon-name>), <named-content xmlns:xlink="http://www.w3.org/1999/xlink" content-type="dwc:verbatimCoordinates" xlink:type="simple"><named-content content-type="geo-json" specific-use="{&#34;type&#34;:&#34;Point&#34;,&#34;coordinates&#34;:[109.936445,18.660546]}" id="NCID0E6SCI" xlink:type="simple">18.660546°N, 109.936445°E</named-content></named-content>, 94.1 m asl., 27 Mar. 2024, D.H. Li, <abbrev xmlns:xlink="http://www.w3.org/1999/xlink" xlink:title="Herbarium of the Department of Plant Pathology, Shandong Agricultural University" id="ABBRID0EETCI" xlink:type="simple">HSAUP</abbrev> 7481-4, living culture <named-content xmlns:xlink="http://www.w3.org/1999/xlink" content-type="dwc:institutional_code" xlink:title="Shandong Agricultural University Culture Collection" xlink:href="http://grbio.org/institution/shandong-agricultural-university" xlink:type="simple">SAUCC</named-content> 7481-4.</p></tp:treatment-sec><tp:treatment-sec sec-type="notes" id="SECID0EMTCI"><title>Notes.</title><p>Phylogenetic analyses showed that <italic><tp:taxon-name><tp:taxon-name-part taxon-name-part-type="genus" reg="Coniella">Coniella</tp:taxon-name-part><tp:taxon-name-part taxon-name-part-type="species" reg="diaoluoshanensis">diaoluoshanensis</tp:taxon-name-part></tp:taxon-name></italic> formed an independent clade (Fig. <xref ref-type="fig" rid="F1">1</xref>) and was closely related to <italic><tp:taxon-name><tp:taxon-name-part taxon-name-part-type="genus" reg="Coniella">C.</tp:taxon-name-part><tp:taxon-name-part taxon-name-part-type="species" reg="eucalyptigena">eucalyptigena</tp:taxon-name-part></tp:taxon-name></italic> (CBS 139893), <italic><tp:taxon-name><tp:taxon-name-part taxon-name-part-type="genus" reg="Coniella">C.</tp:taxon-name-part><tp:taxon-name-part taxon-name-part-type="species" reg="eucalyptorum">eucalyptorum</tp:taxon-name-part></tp:taxon-name></italic> (CBS 112640 and CBS 114852), and <italic><tp:taxon-name><tp:taxon-name-part taxon-name-part-type="genus" reg="Coniella">C.</tp:taxon-name-part><tp:taxon-name-part taxon-name-part-type="species" reg="malaysiana">malaysiana</tp:taxon-name-part></tp:taxon-name></italic> (CBS 141598). <italic><tp:taxon-name><tp:taxon-name-part taxon-name-part-type="genus" reg="Coniella">Coniella</tp:taxon-name-part><tp:taxon-name-part taxon-name-part-type="species" reg="diaoluoshanensis">diaoluoshanensis</tp:taxon-name-part></tp:taxon-name></italic> was distinguished from <italic><tp:taxon-name><tp:taxon-name-part taxon-name-part-type="genus" reg="Coniella">C.</tp:taxon-name-part><tp:taxon-name-part taxon-name-part-type="species" reg="eucalyptigena">eucalyptigena</tp:taxon-name-part></tp:taxon-name></italic> by 4/573 and 7/791 base-pair differences in <abbrev xmlns:xlink="http://www.w3.org/1999/xlink" xlink:title="internal transcribed spacer" id="ABBRID0EYVCI" xlink:type="simple">ITS</abbrev> and <abbrev xmlns:xlink="http://www.w3.org/1999/xlink" xlink:title="28S large subunit ribosomal RNA gene" id="ABBRID0E3VCI" xlink:type="simple">LSU</abbrev> sequences, from <italic><tp:taxon-name><tp:taxon-name-part taxon-name-part-type="genus" reg="Coniella">C.</tp:taxon-name-part><tp:taxon-name-part taxon-name-part-type="species" reg="eucalyptorum">eucalyptorum</tp:taxon-name-part></tp:taxon-name></italic> (CBS 112640) by 19/565, 7/793, 68/765, and 164/539 base-pair differences in <abbrev xmlns:xlink="http://www.w3.org/1999/xlink" xlink:title="internal transcribed spacer" id="ABBRID0ELWCI" xlink:type="simple">ITS</abbrev>, <abbrev xmlns:xlink="http://www.w3.org/1999/xlink" xlink:title="28S large subunit ribosomal RNA gene" id="ABBRID0EPWCI" xlink:type="simple">LSU</abbrev>, <italic><abbrev xmlns:xlink="http://www.w3.org/1999/xlink" xlink:title="RNA polymerase II second largest subunit" id="ABBRID0EUWCI" xlink:type="simple">rpb2</abbrev></italic>, and <italic><abbrev xmlns:xlink="http://www.w3.org/1999/xlink" xlink:title="translation elongation factor 1-alpha gene" id="ABBRID0EZWCI" xlink:type="simple">tef1-α</abbrev></italic> sequences, and from <italic><tp:taxon-name><tp:taxon-name-part taxon-name-part-type="genus" reg="Coniella">C.</tp:taxon-name-part><tp:taxon-name-part taxon-name-part-type="species" reg="malaysiana">malaysiana</tp:taxon-name-part></tp:taxon-name></italic> by 16/553, 7/783, 67/767, and 154/488 base-pair differences in <abbrev xmlns:xlink="http://www.w3.org/1999/xlink" xlink:title="internal transcribed spacer" id="ABBRID0EIXCI" xlink:type="simple">ITS</abbrev>, <abbrev xmlns:xlink="http://www.w3.org/1999/xlink" xlink:title="28S large subunit ribosomal RNA gene" id="ABBRID0EMXCI" xlink:type="simple">LSU</abbrev>, <italic><abbrev xmlns:xlink="http://www.w3.org/1999/xlink" xlink:title="RNA polymerase II second largest subunit" id="ABBRID0ERXCI" xlink:type="simple">rpb2</abbrev></italic>, and <italic><abbrev xmlns:xlink="http://www.w3.org/1999/xlink" xlink:title="translation elongation factor 1-alpha gene" id="ABBRID0EWXCI" xlink:type="simple">tef1-α</abbrev></italic> sequences, respectively. Morphologically, <italic><tp:taxon-name><tp:taxon-name-part taxon-name-part-type="genus" reg="Coniella">C.</tp:taxon-name-part><tp:taxon-name-part taxon-name-part-type="species" reg="eucalyptigena">eucalyptigena</tp:taxon-name-part></tp:taxon-name></italic> lacks asexual sporulation description, making it impossible to compare microscopic structures with <italic><tp:taxon-name><tp:taxon-name-part taxon-name-part-type="genus" reg="Coniella">C.</tp:taxon-name-part><tp:taxon-name-part taxon-name-part-type="species" reg="diaoluoshanensis">diaoluoshanensis</tp:taxon-name-part></tp:taxon-name></italic>. However, their macroscopic colony colors differ greatly: on <abbrev xmlns:xlink="http://www.w3.org/1999/xlink" xlink:title="potato dextrose agar" id="ABBRID0EQYCI" xlink:type="simple">PDA</abbrev>, <italic><tp:taxon-name><tp:taxon-name-part taxon-name-part-type="genus" reg="Coniella">C.</tp:taxon-name-part><tp:taxon-name-part taxon-name-part-type="species" reg="diaoluoshanensis">diaoluoshanensis</tp:taxon-name-part></tp:taxon-name></italic> is cream-colored while <italic><tp:taxon-name><tp:taxon-name-part taxon-name-part-type="genus" reg="Coniella">C.</tp:taxon-name-part><tp:taxon-name-part taxon-name-part-type="species" reg="eucalyptigena">eucalyptigena</tp:taxon-name-part></tp:taxon-name></italic> is salmon; on OA, <italic><tp:taxon-name><tp:taxon-name-part taxon-name-part-type="genus" reg="Coniella">C.</tp:taxon-name-part><tp:taxon-name-part taxon-name-part-type="species" reg="diaoluoshanensis">diaoluoshanensis</tp:taxon-name-part></tp:taxon-name></italic> is white on the surface, whereas <italic><tp:taxon-name><tp:taxon-name-part taxon-name-part-type="genus" reg="Coniella">C.</tp:taxon-name-part><tp:taxon-name-part taxon-name-part-type="species" reg="eucalyptigena">eucalyptigena</tp:taxon-name-part></tp:taxon-name></italic> is rosy buff. Morphologically, since <italic><tp:taxon-name><tp:taxon-name-part taxon-name-part-type="genus" reg="Coniella">C.</tp:taxon-name-part><tp:taxon-name-part taxon-name-part-type="species" reg="eucalyptigena">eucalyptigena</tp:taxon-name-part></tp:taxon-name></italic> only had a description of sexual morphology, it could not be directly compared with the asexual morphology in this study. Then, <italic><tp:taxon-name><tp:taxon-name-part taxon-name-part-type="genus" reg="Coniella">C.</tp:taxon-name-part><tp:taxon-name-part taxon-name-part-type="species" reg="eucalyptorum">eucalyptorum</tp:taxon-name-part></tp:taxon-name></italic> and <italic><tp:taxon-name><tp:taxon-name-part taxon-name-part-type="genus" reg="Coniella">C.</tp:taxon-name-part><tp:taxon-name-part taxon-name-part-type="species" reg="malaysiana">malaysiana</tp:taxon-name-part></tp:taxon-name></italic>, which were closely related on the evolutionary tree, were selected for comparison. The conidiogenous cells of <italic><tp:taxon-name><tp:taxon-name-part taxon-name-part-type="genus" reg="Coniella">C.</tp:taxon-name-part><tp:taxon-name-part taxon-name-part-type="species" reg="diaoluoshanensis">diaoluoshanensis</tp:taxon-name-part></tp:taxon-name></italic> (8.1–11 × 1.4–2.6 μm) shorter than those of <italic><tp:taxon-name><tp:taxon-name-part taxon-name-part-type="genus" reg="Coniella">C.</tp:taxon-name-part><tp:taxon-name-part taxon-name-part-type="species" reg="eucalyptorum">eucalyptorum</tp:taxon-name-part></tp:taxon-name></italic> (10–17 × 3–3.5 μm) and <italic><tp:taxon-name><tp:taxon-name-part taxon-name-part-type="genus" reg="Coniella">C.</tp:taxon-name-part><tp:taxon-name-part taxon-name-part-type="species" reg="malaysiana">malaysiana</tp:taxon-name-part></tp:taxon-name></italic> (8.5–18 × 1.5–3.5 μm); the conidia of <italic><tp:taxon-name><tp:taxon-name-part taxon-name-part-type="genus" reg="Coniella">C.</tp:taxon-name-part><tp:taxon-name-part taxon-name-part-type="species" reg="diaoluoshanensis">diaoluoshanensis</tp:taxon-name-part></tp:taxon-name></italic> (7.5–9.3 × 4.7–5.5 μm) shorter than those of <italic><tp:taxon-name><tp:taxon-name-part taxon-name-part-type="genus" reg="Coniella">C.</tp:taxon-name-part><tp:taxon-name-part taxon-name-part-type="species" reg="eucalyptorum">eucalyptorum</tp:taxon-name-part></tp:taxon-name></italic> (9–14 × 6–8 μm) and <italic><tp:taxon-name><tp:taxon-name-part taxon-name-part-type="genus" reg="Coniella">C.</tp:taxon-name-part><tp:taxon-name-part taxon-name-part-type="species" reg="malaysiana">malaysiana</tp:taxon-name-part></tp:taxon-name></italic> (8–11.5 × 3–5 μm); and the mature conidial color of <italic><tp:taxon-name><tp:taxon-name-part taxon-name-part-type="genus" reg="Coniella">C.</tp:taxon-name-part><tp:taxon-name-part taxon-name-part-type="species" reg="diaoluoshanensis">diaoluoshanensis</tp:taxon-name-part></tp:taxon-name></italic> (pale olivaceous) was lighter than that of <italic><tp:taxon-name><tp:taxon-name-part taxon-name-part-type="genus" reg="Coniella">C.</tp:taxon-name-part><tp:taxon-name-part taxon-name-part-type="species" reg="eucalyptorum">eucalyptorum</tp:taxon-name-part></tp:taxon-name></italic> (medium to dark red-brown) and <italic><tp:taxon-name><tp:taxon-name-part taxon-name-part-type="genus" reg="Coniella">C.</tp:taxon-name-part><tp:taxon-name-part taxon-name-part-type="species" reg="malaysiana">malaysiana</tp:taxon-name-part></tp:taxon-name></italic> (pale brown) (<xref ref-type="bibr" rid="B46">Van Niekerk et al. 2004</xref>; <xref ref-type="bibr" rid="B9">Crous et al. 2015a</xref>; <xref ref-type="bibr" rid="B1">Alvarez et al. 2016</xref>; <xref ref-type="bibr" rid="B56">Zhang et al. 2024b</xref>). Therefore, we describe our collection as a novel species.</p></tp:treatment-sec><tp:treatment-sec><!--Section generated to contain objects referenced in tp:taxon-treatment.--><fig id="F1" position="float" orientation="portrait"><object-id xmlns:xlink="http://www.w3.org/1999/xlink" content-type="doi" xlink:type="simple">10.3897/mycokeys.116.145857.figure1</object-id><object-id xmlns:xlink="http://www.w3.org/1999/xlink" content-type="arpha" xlink:type="simple">98EFE7F6-14A2-5559-BDF0-D734C7C5E649</object-id><label>Figure 1.</label><caption><p>Phylogenetic relationship of <italic><tp:taxon-name><tp:taxon-name-part taxon-name-part-type="genus" reg="Coniella">Coniella</tp:taxon-name-part></tp:taxon-name></italic> based on concatenated sequences of <abbrev xmlns:xlink="http://www.w3.org/1999/xlink" xlink:title="internal transcribed spacer" id="ABBRID0ECLCI" xlink:type="simple">ITS</abbrev>, <abbrev xmlns:xlink="http://www.w3.org/1999/xlink" xlink:title="28S large subunit ribosomal RNA gene" id="ABBRID0EGLCI" xlink:type="simple">LSU</abbrev>, <italic><abbrev xmlns:xlink="http://www.w3.org/1999/xlink" xlink:title="RNA polymerase II second largest subunit" id="ABBRID0ELLCI" xlink:type="simple">rpb2</abbrev></italic>, and <italic><abbrev xmlns:xlink="http://www.w3.org/1999/xlink" xlink:title="translation elongation factor 1-alpha gene" id="ABBRID0EQLCI" xlink:type="simple">tef1-α</abbrev></italic> sequence data with <italic><tp:taxon-name><tp:taxon-name-part taxon-name-part-type="genus" reg="Dwiroopa">Dwiroopa</tp:taxon-name-part><tp:taxon-name-part taxon-name-part-type="species" reg="lythri">lythri</tp:taxon-name-part></tp:taxon-name></italic> (CBS 109755) as the outgroup. The Maximum Likelihood Bootstrap Value (left, MLBV ≥ 75%) and the Bayesian Inference Posterior Probability (right, <abbrev xmlns:xlink="http://www.w3.org/1999/xlink" xlink:title="Bayesian Inference posterior probabilities" id="ABBRID0E6LCI" xlink:type="simple">BIPP</abbrev> ≥ 0.90) are shown as MLBV/<abbrev xmlns:xlink="http://www.w3.org/1999/xlink" xlink:title="Bayesian Inference posterior probabilities" id="ABBRID0EDMCI" xlink:type="simple">BIPP</abbrev> above the nodes. The ex-type strains are marked with “*” and indicated in boldface. Strains from this study are shown in red. The scale bar at the bottom left represents 0.05 substitutions per site. Some branches are shortened according to the indicated multipliers to fit the page size, and these are indicated by the symbol (//).</p></caption><graphic xmlns:xlink="http://www.w3.org/1999/xlink" xlink:href="mycokeys-116-001-g001.jpg" position="float" orientation="portrait" xlink:type="simple" id="oo_1299344.jpg"><uri content-type="original_file" xlink:type="simple">https://binary.pensoft.net/fig/1299344</uri></graphic></fig></tp:treatment-sec><ref-list><ref id="B46"><mixed-citation xmlns:xlink="http://www.w3.org/1999/xlink" xlink:type="simple"><person-group><name name-style="western"><surname>Van Niekerk</surname><given-names>JM</given-names></name><name name-style="western"><surname>Groenewald</surname><given-names>JZE</given-names></name><name name-style="western"><surname>Verkley</surname><given-names>GJM</given-names></name><name name-style="western"><surname>Fourie</surname><given-names>PH</given-names></name><name name-style="western"><surname>Wingfield</surname><given-names>MJ</given-names></name><name name-style="western"><surname>Crous</surname><given-names>PW</given-names></name></person-group> (<year>2004</year>) <article-title>Systematic reappraisal of <italic><tp:taxon-name><tp:taxon-name-part taxon-name-part-type="genus">Coniella</tp:taxon-name-part></tp:taxon-name></italic> and <italic><tp:taxon-name><tp:taxon-name-part taxon-name-part-type="genus">Pilidiella</tp:taxon-name-part></tp:taxon-name></italic>, with specific reference to species occurring on <italic><tp:taxon-name><tp:taxon-name-part taxon-name-part-type="genus">Eucalyptus</tp:taxon-name-part></tp:taxon-name></italic> and <italic><tp:taxon-name><tp:taxon-name-part taxon-name-part-type="genus">Vitis</tp:taxon-name-part></tp:taxon-name></italic> in South Africa.</article-title><source>Mycological Research</source><volume>108</volume>(<issue>3</issue>): <fpage>283</fpage>–<lpage>303</lpage>. <ext-link xlink:href="10.1017/S0953756204009268" ext-link-type="doi" xlink:type="simple">https://doi.org/10.1017/S0953756204009268</ext-link></mixed-citation></ref><ref id="B9"><mixed-citation xmlns:xlink="http://www.w3.org/1999/xlink" xlink:type="simple"><person-group><name name-style="western"><surname>Crous</surname><given-names>PW</given-names></name><name name-style="western"><surname>Wingfield</surname><given-names>MJ</given-names></name><name name-style="western"><surname>Guarro</surname><given-names>J</given-names></name><name name-style="western"><surname>Hernández-Restrepo</surname><given-names>M</given-names></name><name name-style="western"><surname>Sutton</surname><given-names>DA</given-names></name><name name-style="western"><surname>Acharya</surname><given-names>K</given-names></name><name name-style="western"><surname>Barber</surname><given-names>PA</given-names></name><name name-style="western"><surname>Boekhout</surname><given-names>T</given-names></name><name name-style="western"><surname>Dimitrov</surname><given-names>RA</given-names></name><name name-style="western"><surname>Dueñas</surname><given-names>M</given-names></name><name name-style="western"><surname>Dutta</surname><given-names>AK</given-names></name><name name-style="western"><surname>Gené</surname><given-names>J</given-names></name><name name-style="western"><surname>Gouliamova</surname><given-names>DE</given-names></name><name name-style="western"><surname>Groenewald</surname><given-names>M</given-names></name><name name-style="western"><surname>Lombard</surname><given-names>L</given-names></name><name name-style="western"><surname>Morozova</surname><given-names>OV</given-names></name><name name-style="western"><surname>Sarkar</surname><given-names>J</given-names></name><name name-style="western"><surname>Smith</surname><given-names>MT</given-names></name><name name-style="western"><surname>Stchigel</surname><given-names>AM</given-names></name><name name-style="western"><surname>Wiederhold</surname><given-names>NP</given-names></name><name name-style="western"><surname>Alexandrova</surname><given-names>AV</given-names></name><name name-style="western"><surname>Antelmi</surname><given-names>I</given-names></name><name name-style="western"><surname>Armengol</surname><given-names>J</given-names></name><name name-style="western"><surname>Barnes</surname><given-names>I</given-names></name><name name-style="western"><surname>Cano-Lira</surname><given-names>JF</given-names></name><name name-style="western"><surname>Ruiz</surname><given-names>RFC</given-names></name><name name-style="western"><surname>Contu</surname><given-names>M</given-names></name><name name-style="western"><surname>Courtecuisse</surname><given-names>PR</given-names></name><name name-style="western"><surname>da Silveira</surname><given-names>AL</given-names></name><name name-style="western"><surname>Decock</surname><given-names>CA</given-names></name><name name-style="western"><surname>de Goes</surname><given-names>A</given-names></name><name name-style="western"><surname>Edathodu</surname><given-names>J</given-names></name><name name-style="western"><surname>Ercole</surname><given-names>E</given-names></name><name name-style="western"><surname>Firmino</surname><given-names>AC</given-names></name><name name-style="western"><surname>Fourie</surname><given-names>A</given-names></name><name name-style="western"><surname>Fournier</surname><given-names>J</given-names></name><name name-style="western"><surname>Furtado</surname><given-names>EL</given-names></name><name name-style="western"><surname>Geering</surname><given-names>ADW</given-names></name><name name-style="western"><surname>Gershenzon</surname><given-names>J</given-names></name><name name-style="western"><surname>Giraldo</surname><given-names>A</given-names></name><name name-style="western"><surname>Gramaje</surname><given-names>D</given-names></name><name name-style="western"><surname>Hammerbacher</surname><given-names>A</given-names></name><name name-style="western"><surname>He</surname><given-names>XL</given-names></name><name name-style="western"><surname>Haryadi</surname><given-names>D</given-names></name><name name-style="western"><surname>Khemmuk</surname><given-names>W</given-names></name><name name-style="western"><surname>Kovalenko</surname><given-names>AE</given-names></name><name name-style="western"><surname>Krawczynski</surname><given-names>R</given-names></name><name name-style="western"><surname>Laich</surname><given-names>F</given-names></name><name name-style="western"><surname>Lechat</surname><given-names>C</given-names></name><name name-style="western"><surname>Lopes</surname><given-names>UP</given-names></name><name name-style="western"><surname>Madrid</surname><given-names>H</given-names></name><name name-style="western"><surname>Malysheva</surname><given-names>EF</given-names></name><name name-style="western"><surname>Marín-Felix</surname><given-names>Y</given-names></name><name name-style="western"><surname>Martín</surname><given-names>MP</given-names></name><name name-style="western"><surname>Mostert</surname><given-names>L</given-names></name><name name-style="western"><surname>Nigro</surname><given-names>F</given-names></name><name name-style="western"><surname>Pereira</surname><given-names>OL</given-names></name><name name-style="western"><surname>Picillo</surname><given-names>B</given-names></name><name name-style="western"><surname>Pinho</surname><given-names>DB</given-names></name><name name-style="western"><surname>Popov</surname><given-names>ES</given-names></name><name name-style="western"><surname>Peláez</surname><given-names>CAR</given-names></name><name name-style="western"><surname>Rooney-Latham</surname><given-names>S</given-names></name><name name-style="western"><surname>Sandoval-Denis</surname><given-names>M</given-names></name><name name-style="western"><surname>Shivas</surname><given-names>RG</given-names></name><name name-style="western"><surname>Silva</surname><given-names>V</given-names></name><name name-style="western"><surname>Stoilova-Disheva</surname><given-names>MM</given-names></name><name name-style="western"><surname>Telleria</surname><given-names>MT</given-names></name><name name-style="western"><surname>Ullah</surname><given-names>C</given-names></name><name name-style="western"><surname>Unsicker</surname><given-names>SB</given-names></name><name name-style="western"><surname>van der Merwe</surname><given-names>NA</given-names></name><name name-style="western"><surname>Vizzini</surname><given-names>A</given-names></name><name name-style="western"><surname>Wagner</surname><given-names>HG</given-names></name><name name-style="western"><surname>Wong</surname><given-names>PTW</given-names></name><name name-style="western"><surname>Wood</surname><given-names>AR</given-names></name><name name-style="western"><surname>Groenewald</surname><given-names>JZ</given-names></name></person-group> (<year>2015a</year>) <article-title>Fungal Planet description sheets: 320–370.</article-title><source>Persoonia</source><volume>34</volume>(<issue>1</issue>): <fpage>167</fpage>–<lpage>266</lpage>. <ext-link xlink:href="10.3767/003158515X688433" ext-link-type="doi" xlink:type="simple">https://doi.org/10.3767/003158515X688433</ext-link></mixed-citation></ref><ref id="B1"><mixed-citation xmlns:xlink="http://www.w3.org/1999/xlink" xlink:type="simple"><person-group><name name-style="western"><surname>Alvarez</surname><given-names>LV</given-names></name><name name-style="western"><surname>Groenewald</surname><given-names>JZ</given-names></name><name name-style="western"><surname>Crous</surname><given-names>PW</given-names></name></person-group> (<year>2016</year>) <article-title>Revising the <tp:taxon-name><tp:taxon-name-part taxon-name-part-type="family">Schizoparmaceae</tp:taxon-name-part></tp:taxon-name>: <italic><tp:taxon-name><tp:taxon-name-part taxon-name-part-type="genus">Coniella</tp:taxon-name-part></tp:taxon-name></italic> and its synonyms <italic><tp:taxon-name><tp:taxon-name-part taxon-name-part-type="genus">Pilidiella</tp:taxon-name-part></tp:taxon-name></italic> and <italic><tp:taxon-name><tp:taxon-name-part taxon-name-part-type="genus">Schizoparme</tp:taxon-name-part></tp:taxon-name></italic>.</article-title><source>Studies in Mycology</source><volume>85</volume>(<issue>1</issue>): <fpage>1</fpage>–<lpage>34</lpage>. <ext-link xlink:href="10.1016/j.simyco.2016.09.001" ext-link-type="doi" xlink:type="simple">https://doi.org/10.1016/j.simyco.2016.09.001</ext-link></mixed-citation></ref><ref id="B56"><mixed-citation xmlns:xlink="http://www.w3.org/1999/xlink" xlink:type="simple"><person-group><name name-style="western"><surname>Zhang</surname><given-names>H</given-names></name><name name-style="western"><surname>Mao</surname><given-names>YT</given-names></name><name name-style="western"><surname>Ma</surname><given-names>MX</given-names></name><name name-style="western"><surname>Tao</surname><given-names>GC</given-names></name><name name-style="western"><surname>Wei</surname><given-names>TP</given-names></name><name name-style="western"><surname>Jiang</surname><given-names>YL</given-names></name></person-group> (<year>2024b</year>) <article-title>Culturable endophytic <tp:taxon-name><tp:taxon-name-part taxon-name-part-type="class">Sordariomycetes</tp:taxon-name-part></tp:taxon-name> from <italic><tp:taxon-name><tp:taxon-name-part taxon-name-part-type="genus">Rosa</tp:taxon-name-part><tp:taxon-name-part taxon-name-part-type="species">roxburghii</tp:taxon-name-part></tp:taxon-name></italic>: New species and lifestyles.</article-title><source>Journal of Systematics and Evolution</source><volume>62</volume>(<issue>4</issue>): <fpage>637</fpage>–<lpage>676</lpage>. <ext-link xlink:href="10.1111/jse.13035" ext-link-type="doi" xlink:type="simple">https://doi.org/10.1111/jse.13035</ext-link></mixed-citation></ref></ref-list></tp:taxon-treatment>
