# Supplementary material for: ﻿Morpho-phylogenetic evidence reveals four novel species of Coniella (Diaporthales, Schizoparmaceae) from southern China
Source: MycoKeys. 2025 Apr 4;116:1–23. doi: 10.3897/mycokeys.116.145857 (PMC11992536; doi:10.3897/mycokeys.116.145857)
Supplement: XML Treatment for Coniella dongshanlingensis [file mycokeys.116.145857-treatment2.xml]

<!DOCTYPE tp:taxon-treatment
  PUBLIC "-//TaxonX//DTD Taxonomic Treatment Publishing DTD v0 20100105//EN" "tax-treatment-NSO.dtd">
<tp:taxon-treatment xmlns:tp="http://www.plazi.org/taxpub"><tp:treatment-meta><kwd-group><label>Taxon classification</label><kwd>
                <named-content content-type="kingdom">Fungi</named-content>
              </kwd><kwd>
                <named-content content-type="order">Diaporthales</named-content>
              </kwd><kwd>
                <named-content content-type="family">Schizoparmaceae</named-content>
              </kwd></kwd-group><mixed-citation publication-type="journal"><person-group><name><surname>Li</surname><given-names>Duhua</given-names></name><name><surname>Dong</surname><given-names>Zixu</given-names></name><name><surname>Liu</surname><given-names>Qiyun</given-names></name><name><surname>Wang</surname><given-names>Yaling</given-names></name><name><surname>Zhang</surname><given-names>Zhaoxue</given-names></name><name><surname>Zhang</surname><given-names>Xiuguo</given-names></name><name><surname>Xia</surname><given-names>Jiwen</given-names></name></person-group><article-title>﻿Morpho-phylogenetic evidence reveals four novel species of <italic><tp:taxon-name><tp:taxon-name-part taxon-name-part-type="genus" reg="Coniella">Coniella</tp:taxon-name-part></tp:taxon-name></italic> (<tp:taxon-name><tp:taxon-name-part taxon-name-part-type="order">Diaporthales</tp:taxon-name-part></tp:taxon-name>, <tp:taxon-name><tp:taxon-name-part taxon-name-part-type="family">Schizoparmaceae</tp:taxon-name-part></tp:taxon-name>) from southern China</article-title><source>MycoKeys</source><day>04</day><month>04</month><year>2025</year><volume>116</volume><fpage>1</fpage><lpage>23</lpage><pub-id pub-id-type="doi">10.3897/mycokeys.116.145857</pub-id></mixed-citation></tp:treatment-meta><tp:nomenclature><label>﻿</label><tp:taxon-name>
              <object-id xmlns:xlink="http://www.w3.org/1999/xlink" content-type="arpha" xlink:type="simple">E34003C3-AC81-5F82-B455-84E8DD538AAC</object-id>
              <tp:taxon-name-part taxon-name-part-type="genus" reg="Coniella">Coniella</tp:taxon-name-part>
              <tp:taxon-name-part taxon-name-part-type="species" reg="dongshanlingensis">dongshanlingensis</tp:taxon-name-part>
              <object-id xmlns:xlink="http://www.w3.org/1999/xlink" content-type="mycobank" xlink:type="simple">856519</object-id>
            </tp:taxon-name><tp:taxon-authority>D.H. Li, J.W. Xia &amp; X.G. Zhang</tp:taxon-authority><tp:taxon-status xmlns:xlink="http://www.w3.org/1999/xlink" xlink:type="simple">sp. nov.</tp:taxon-status><xref ref-type="fig" rid="F3">Fig. 3</xref></tp:nomenclature><tp:treatment-sec sec-type="Holotype" id="SECID0ECADI"><title>Holotype.</title><p>China • Hainan Province: Dongshanling Scenic Area, on diseased leaves of <italic><tp:taxon-name><tp:taxon-name-part taxon-name-part-type="genus" reg="Lygodium">Lygodium</tp:taxon-name-part><tp:taxon-name-part taxon-name-part-type="species" reg="circinnatum">circinnatum</tp:taxon-name-part></tp:taxon-name></italic> (<tp:taxon-name><tp:taxon-name-part taxon-name-part-type="family">Lygodiaceae</tp:taxon-name-part></tp:taxon-name>), <named-content xmlns:xlink="http://www.w3.org/1999/xlink" content-type="dwc:verbatimCoordinates" xlink:type="simple"><named-content content-type="geo-json" specific-use="{&#34;type&#34;:&#34;Point&#34;,&#34;coordinates&#34;:[110.421473,18.802153]}" id="NCID0E2ADI" xlink:type="simple">18.802153°N, 110.421473°E</named-content></named-content>, 18.8 m asl., 26 Mar. 2024, D.H. Li, holotype <abbrev xmlns:xlink="http://www.w3.org/1999/xlink" xlink:title="Herbarium of the Department of Plant Pathology, Shandong Agricultural University" id="ABBRID0EABDI" xlink:type="simple">HSAUP</abbrev> 7265-5, ex-type living culture <named-content xmlns:xlink="http://www.w3.org/1999/xlink" content-type="dwc:institutional_code" xlink:title="Shandong Agricultural University Culture Collection" xlink:href="http://grbio.org/institution/shandong-agricultural-university" xlink:type="simple">SAUCC</named-content> 7265-5 = <named-content xmlns:xlink="http://www.w3.org/1999/xlink" content-type="dwc:institutional_code" xlink:title="China General Microbiological Culture Collection Center" xlink:href="http://grbio.org/institution/china-general-microbiological-culture-collection-center-chinese-academy-sciences" xlink:type="simple">CGMCC</named-content>3.27785.</p><fig id="F3" position="float" orientation="portrait"><object-id xmlns:xlink="http://www.w3.org/1999/xlink" content-type="doi" xlink:type="simple">10.3897/mycokeys.116.145857.figure3</object-id><object-id xmlns:xlink="http://www.w3.org/1999/xlink" content-type="arpha" xlink:type="simple">B43ACECE-9858-5832-836C-857A005F814F</object-id><label>Figure 3.</label><caption><p><italic><tp:taxon-name><tp:taxon-name-part taxon-name-part-type="genus" reg="Coniella">Coniella</tp:taxon-name-part><tp:taxon-name-part taxon-name-part-type="species" reg="dongshanlingensis">dongshanlingensis</tp:taxon-name-part></tp:taxon-name></italic> (<named-content xmlns:xlink="http://www.w3.org/1999/xlink" content-type="dwc:institutional_code" xlink:title="China General Microbiological Culture Collection Center" xlink:href="http://grbio.org/institution/china-general-microbiological-culture-collection-center-chinese-academy-sciences" xlink:type="simple">CGMCC</named-content>3.27785) <bold>a</bold> a leaf of <italic><tp:taxon-name><tp:taxon-name-part taxon-name-part-type="genus" reg="Lygodium">Lygodium</tp:taxon-name-part><tp:taxon-name-part taxon-name-part-type="species" reg="circinnatum">circinnatum</tp:taxon-name-part></tp:taxon-name></italic><bold>b, c</bold> surface and reverse sides of colony after 14 days on <abbrev xmlns:xlink="http://www.w3.org/1999/xlink" xlink:title="potato dextrose agar" id="ABBRID0EKCDI" xlink:type="simple">PDA</abbrev> (<bold>b</bold>) and OA (<bold>c</bold>) <bold>d, e</bold> conidiomata forming on <abbrev xmlns:xlink="http://www.w3.org/1999/xlink" xlink:title="potato dextrose agar" id="ABBRID0EUCDI" xlink:type="simple">PDA</abbrev><bold>f, g</bold> conidiophores and conidiogenous cells with developing conidia <bold>h, i</bold> conidia. Scale bars: 10 μm (<bold>f–i</bold>).</p></caption><graphic xmlns:xlink="http://www.w3.org/1999/xlink" xlink:href="mycokeys-116-001-g003.jpg" position="float" orientation="portrait" xlink:type="simple" id="oo_1299346.jpg"><uri content-type="original_file" xlink:type="simple">https://binary.pensoft.net/fig/1299346</uri></graphic></fig></tp:treatment-sec><tp:treatment-sec sec-type="etymology" id="SECID0EDDDI"><title>Etymology.</title><p>Named after the collection site of the type specimen, Dongshanling Scenic Area.</p></tp:treatment-sec><tp:treatment-sec sec-type="description" id="SECID0EIDDI"><title>Description.</title><p><bold><italic>Hypha</italic></bold> superficial, 1.1–3.2 μm wide, less branched, multi-septate, hyaline to pale yellow. Asexual morph: <bold><italic>Conidiomata</italic></bold> pycnidial to nearly spherical, separate, superficial, surface enveloped in a gelatinous sheath, sizes inconsistent, initially appearing hyaline, becoming black with mature. <bold><italic>Conidiophores</italic></bold> cylindrical, aseptate, straight or slightly curved, densely aggregated, simple, smooth, usually reduced to conidiogenous cells. <bold><italic>Conidiogenous cells</italic></bold> phialidic, simple, aggregative, hyaline, smooth, 7.3–19.2 × 1.5–3.3 μm (mean ± SD = 12.6 ± 2.6 × 2.4 ± 0.5 μm, n = 30), with apical periclinal thickening, blastospore at the apex. <bold><italic>Conidia</italic></bold> elliptical to fusiform, apices tapering, subobtuse, apically rounded, bases tapering to a truncate hilum, immature conidia hyaline, multi-guttulate, mature conidia olivaceous, 1–2 guttulate, wall darker than olivaceous body of conidium, smooth, 7.8–10 × 5.1–7 μm (mean ± SD = 8.7 ± 0.6 × 6.2 ± 0.4 μm, n = 30). Sexual morph unknown.</p></tp:treatment-sec><tp:treatment-sec sec-type="description" id="SECID0EEEDI"><title>Culture characteristics.</title><p>Colonies on <abbrev xmlns:xlink="http://www.w3.org/1999/xlink" xlink:title="potato dextrose agar" id="ABBRID0EKEDI" xlink:type="simple">PDA</abbrev> after 14 days of cultivation in the dark at 25 °C, reaching 47–50 mm in diam., with a growth rate of 3.4–3.6 mm/day; from above: white to pale orange with age, medium aerial mycelium, circular, slightly low at the center, slightly higher at the edges; reverse: similar in color. Colonies on OA covering entire plate after 14 days of cultivation in the dark at 25 °C; from above: pale orange, interspersed with extensive black pycnidia, medium aerial mycelium, flat; reverse: similar in color.</p></tp:treatment-sec><tp:treatment-sec sec-type="material" id="SECID0EOEDI"><title>Additional material studied.</title><p>China • Hainan Province: Dongshanling Scenic Area, on diseased leaves of <italic><tp:taxon-name><tp:taxon-name-part taxon-name-part-type="genus" reg="Lygodium">Lygodium</tp:taxon-name-part><tp:taxon-name-part taxon-name-part-type="species" reg="circinnatum">circinnatum</tp:taxon-name-part></tp:taxon-name></italic> (<tp:taxon-name><tp:taxon-name-part taxon-name-part-type="family">Lygodiaceae</tp:taxon-name-part></tp:taxon-name>), <named-content xmlns:xlink="http://www.w3.org/1999/xlink" content-type="dwc:verbatimCoordinates" xlink:type="simple"><named-content content-type="geo-json" specific-use="{&#34;type&#34;:&#34;Point&#34;,&#34;coordinates&#34;:[110.421473,18.802153]}" id="NCID0EHFDI" xlink:type="simple">18.802153°N, 110.421473°E</named-content></named-content>, 18.8 m asl., 26 Mar. 2024, D.H. Li, <abbrev xmlns:xlink="http://www.w3.org/1999/xlink" xlink:title="Herbarium of the Department of Plant Pathology, Shandong Agricultural University" id="ABBRID0EMFDI" xlink:type="simple">HSAUP</abbrev> 7265-6, living culture <named-content xmlns:xlink="http://www.w3.org/1999/xlink" content-type="dwc:institutional_code" xlink:title="Shandong Agricultural University Culture Collection" xlink:href="http://grbio.org/institution/shandong-agricultural-university" xlink:type="simple">SAUCC</named-content> 7265-6.</p></tp:treatment-sec><tp:treatment-sec sec-type="notes" id="SECID0EUFDI"><title>Notes.</title><p>Phylogenetic analyses showed that <italic><tp:taxon-name><tp:taxon-name-part taxon-name-part-type="genus" reg="Coniella">Coniella</tp:taxon-name-part><tp:taxon-name-part taxon-name-part-type="species" reg="dongshanlingensis">dongshanlingensis</tp:taxon-name-part></tp:taxon-name></italic> formed an independent clade (Fig. <xref ref-type="fig" rid="F1">1</xref>) and was closely related to <italic><tp:taxon-name><tp:taxon-name-part taxon-name-part-type="genus" reg="Coniella">C.</tp:taxon-name-part><tp:taxon-name-part taxon-name-part-type="species" reg="fujianensis">fujianensis</tp:taxon-name-part></tp:taxon-name></italic> (<named-content xmlns:xlink="http://www.w3.org/1999/xlink" content-type="dwc:institutional_code" xlink:title="China General Microbiological Culture Collection Center" xlink:href="http://grbio.org/institution/china-general-microbiological-culture-collection-center-chinese-academy-sciences" xlink:type="simple">CGMCC</named-content>3.25353 and <named-content xmlns:xlink="http://www.w3.org/1999/xlink" content-type="dwc:institutional_code" xlink:title="China General Microbiological Culture Collection Center" xlink:href="http://grbio.org/institution/china-general-microbiological-culture-collection-center-chinese-academy-sciences" xlink:type="simple">CGMCC</named-content>3.25354). <italic><tp:taxon-name><tp:taxon-name-part taxon-name-part-type="genus" reg="Coniella">Coniella</tp:taxon-name-part><tp:taxon-name-part taxon-name-part-type="species" reg="dongshanlingensis">dongshanlingensis</tp:taxon-name-part></tp:taxon-name></italic> was distinguished from <italic><tp:taxon-name><tp:taxon-name-part taxon-name-part-type="genus" reg="Coniella">C.</tp:taxon-name-part><tp:taxon-name-part taxon-name-part-type="species" reg="fujianensis">fujianensis</tp:taxon-name-part></tp:taxon-name></italic> (<named-content xmlns:xlink="http://www.w3.org/1999/xlink" content-type="dwc:institutional_code" xlink:title="China General Microbiological Culture Collection Center" xlink:href="http://grbio.org/institution/china-general-microbiological-culture-collection-center-chinese-academy-sciences" xlink:type="simple">CGMCC</named-content>3.25354) by 5/589, 9/657, and 19/306 base-pair differences in <abbrev xmlns:xlink="http://www.w3.org/1999/xlink" xlink:title="internal transcribed spacer" id="ABBRID0EKHDI" xlink:type="simple">ITS</abbrev>, <italic><abbrev xmlns:xlink="http://www.w3.org/1999/xlink" xlink:title="RNA polymerase II second largest subunit" id="ABBRID0EPHDI" xlink:type="simple">rpb2</abbrev></italic>, and <italic><abbrev xmlns:xlink="http://www.w3.org/1999/xlink" xlink:title="translation elongation factor 1-alpha gene" id="ABBRID0EUHDI" xlink:type="simple">tef1-α</abbrev></italic> sequences, respectively. Morphologically, the conidiogenous cells of <italic><tp:taxon-name><tp:taxon-name-part taxon-name-part-type="genus" reg="Coniella">C.</tp:taxon-name-part><tp:taxon-name-part taxon-name-part-type="species" reg="dongshanlingensis">dongshanlingensis</tp:taxon-name-part></tp:taxon-name></italic> (7.3–19.2 × 1.5–3.3 μm) are longer than those of <italic><tp:taxon-name><tp:taxon-name-part taxon-name-part-type="genus" reg="Coniella">C.</tp:taxon-name-part><tp:taxon-name-part taxon-name-part-type="species" reg="fujianensis">fujianensis</tp:taxon-name-part></tp:taxon-name></italic> (3.5–8 × 2.5–3.5 μm); the conidia of <italic><tp:taxon-name><tp:taxon-name-part taxon-name-part-type="genus" reg="Coniella">C.</tp:taxon-name-part><tp:taxon-name-part taxon-name-part-type="species" reg="dongshanlingensis">dongshanlingensis</tp:taxon-name-part></tp:taxon-name></italic> (7.8–10 × 5.1–7 μm) slightly shorter than those of <italic><tp:taxon-name><tp:taxon-name-part taxon-name-part-type="genus" reg="Coniella">C.</tp:taxon-name-part><tp:taxon-name-part taxon-name-part-type="species" reg="fujianensis">fujianensis</tp:taxon-name-part></tp:taxon-name></italic> (8–10.5 × 5.5–7.5 μm), and the mature conidial color of <italic><tp:taxon-name><tp:taxon-name-part taxon-name-part-type="genus" reg="Coniella">C.</tp:taxon-name-part><tp:taxon-name-part taxon-name-part-type="species" reg="dongshanlingensis">dongshanlingensis</tp:taxon-name-part></tp:taxon-name></italic> (olivaceous) is lighter than that of <italic><tp:taxon-name><tp:taxon-name-part taxon-name-part-type="genus" reg="Coniella">C.</tp:taxon-name-part><tp:taxon-name-part taxon-name-part-type="species" reg="fujianensis">fujianensis</tp:taxon-name-part></tp:taxon-name></italic> (brown) (<xref ref-type="bibr" rid="B28">Mu et al. 2024</xref>). Therefore, we describe our collection as a novel species.</p></tp:treatment-sec><tp:treatment-sec><!--Section generated to contain objects referenced in tp:taxon-treatment.--><fig id="F1" position="float" orientation="portrait"><object-id xmlns:xlink="http://www.w3.org/1999/xlink" content-type="doi" xlink:type="simple">10.3897/mycokeys.116.145857.figure1</object-id><object-id xmlns:xlink="http://www.w3.org/1999/xlink" content-type="arpha" xlink:type="simple">98EFE7F6-14A2-5559-BDF0-D734C7C5E649</object-id><label>Figure 1.</label><caption><p>Phylogenetic relationship of <italic><tp:taxon-name><tp:taxon-name-part taxon-name-part-type="genus" reg="Coniella">Coniella</tp:taxon-name-part></tp:taxon-name></italic> based on concatenated sequences of <abbrev xmlns:xlink="http://www.w3.org/1999/xlink" xlink:title="internal transcribed spacer" id="ABBRID0ECLCI" xlink:type="simple">ITS</abbrev>, <abbrev xmlns:xlink="http://www.w3.org/1999/xlink" xlink:title="28S large subunit ribosomal RNA gene" id="ABBRID0EGLCI" xlink:type="simple">LSU</abbrev>, <italic><abbrev xmlns:xlink="http://www.w3.org/1999/xlink" xlink:title="RNA polymerase II second largest subunit" id="ABBRID0ELLCI" xlink:type="simple">rpb2</abbrev></italic>, and <italic><abbrev xmlns:xlink="http://www.w3.org/1999/xlink" xlink:title="translation elongation factor 1-alpha gene" id="ABBRID0EQLCI" xlink:type="simple">tef1-α</abbrev></italic> sequence data with <italic><tp:taxon-name><tp:taxon-name-part taxon-name-part-type="genus" reg="Dwiroopa">Dwiroopa</tp:taxon-name-part><tp:taxon-name-part taxon-name-part-type="species" reg="lythri">lythri</tp:taxon-name-part></tp:taxon-name></italic> (CBS 109755) as the outgroup. The Maximum Likelihood Bootstrap Value (left, MLBV ≥ 75%) and the Bayesian Inference Posterior Probability (right, <abbrev xmlns:xlink="http://www.w3.org/1999/xlink" xlink:title="Bayesian Inference posterior probabilities" id="ABBRID0E6LCI" xlink:type="simple">BIPP</abbrev> ≥ 0.90) are shown as MLBV/<abbrev xmlns:xlink="http://www.w3.org/1999/xlink" xlink:title="Bayesian Inference posterior probabilities" id="ABBRID0EDMCI" xlink:type="simple">BIPP</abbrev> above the nodes. The ex-type strains are marked with “*” and indicated in boldface. Strains from this study are shown in red. The scale bar at the bottom left represents 0.05 substitutions per site. Some branches are shortened according to the indicated multipliers to fit the page size, and these are indicated by the symbol (//).</p></caption><graphic xmlns:xlink="http://www.w3.org/1999/xlink" xlink:href="mycokeys-116-001-g001.jpg" position="float" orientation="portrait" xlink:type="simple" id="oo_1299344.jpg"><uri content-type="original_file" xlink:type="simple">https://binary.pensoft.net/fig/1299344</uri></graphic></fig></tp:treatment-sec><ref-list><ref id="B28"><mixed-citation xmlns:xlink="http://www.w3.org/1999/xlink" xlink:type="simple"><person-group><name name-style="western"><surname>Mu</surname><given-names>TC</given-names></name><name name-style="western"><surname>Lin</surname><given-names>YS</given-names></name><name name-style="western"><surname>Pu</surname><given-names>HL</given-names></name><name name-style="western"><surname>Keyhani</surname><given-names>NO</given-names></name><name name-style="western"><surname>Dang</surname><given-names>YX</given-names></name><name name-style="western"><surname>Lv</surname><given-names>HJ</given-names></name><name name-style="western"><surname>Zhao</surname><given-names>ZY</given-names></name><name name-style="western"><surname>Heng</surname><given-names>ZA</given-names></name><name name-style="western"><surname>Wu</surname><given-names>ZY</given-names></name><name name-style="western"><surname>Xiong</surname><given-names>CJ</given-names></name><name name-style="western"><surname>Lin</surname><given-names>LB</given-names></name><name name-style="western"><surname>Chen</surname><given-names>YX</given-names></name><name name-style="western"><surname>Su</surname><given-names>HL</given-names></name><name name-style="western"><surname>Guan</surname><given-names>XY</given-names></name><name name-style="western"><surname>Qiu</surname><given-names>JZ</given-names></name></person-group> (<year>2024</year>) Molecular phylogenetic and estimation of evolutionary divergence and biogeography of the family <tp:taxon-name><tp:taxon-name-part taxon-name-part-type="family">Schizoparmaceae</tp:taxon-name-part></tp:taxon-name> and allied families (<tp:taxon-name><tp:taxon-name-part taxon-name-part-type="order">Diaporthales</tp:taxon-name-part></tp:taxon-name>, <tp:taxon-name><tp:taxon-name-part taxon-name-part-type="phylum">Ascomycota</tp:taxon-name-part></tp:taxon-name>). Molecular Phylogenetics and Evolution 201: 108211. <ext-link xlink:href="10.1016/j.ympev.2024.108211" ext-link-type="doi" xlink:type="simple">https://doi.org/10.1016/j.ympev.2024.108211</ext-link></mixed-citation></ref></ref-list></tp:taxon-treatment>
