# Supplementary material for: ﻿Morpho-phylogenetic evidence reveals four novel species of Coniella (Diaporthales, Schizoparmaceae) from southern China
Source: MycoKeys. 2025 Apr 4;116:1–23. doi: 10.3897/mycokeys.116.145857 (PMC11992536; doi:10.3897/mycokeys.116.145857)
Supplement: XML Treatment for Coniella grossedentatae [file mycokeys.116.145857-treatment3.xml]

<!DOCTYPE tp:taxon-treatment
  PUBLIC "-//TaxonX//DTD Taxonomic Treatment Publishing DTD v0 20100105//EN" "tax-treatment-NSO.dtd">
<tp:taxon-treatment xmlns:tp="http://www.plazi.org/taxpub"><tp:treatment-meta><kwd-group><label>Taxon classification</label><kwd>
                <named-content content-type="kingdom">Fungi</named-content>
              </kwd><kwd>
                <named-content content-type="order">Diaporthales</named-content>
              </kwd><kwd>
                <named-content content-type="family">Schizoparmaceae</named-content>
              </kwd></kwd-group><mixed-citation publication-type="journal"><person-group><name><surname>Li</surname><given-names>Duhua</given-names></name><name><surname>Dong</surname><given-names>Zixu</given-names></name><name><surname>Liu</surname><given-names>Qiyun</given-names></name><name><surname>Wang</surname><given-names>Yaling</given-names></name><name><surname>Zhang</surname><given-names>Zhaoxue</given-names></name><name><surname>Zhang</surname><given-names>Xiuguo</given-names></name><name><surname>Xia</surname><given-names>Jiwen</given-names></name></person-group><article-title>﻿Morpho-phylogenetic evidence reveals four novel species of <italic><tp:taxon-name><tp:taxon-name-part taxon-name-part-type="genus" reg="Coniella">Coniella</tp:taxon-name-part></tp:taxon-name></italic> (<tp:taxon-name><tp:taxon-name-part taxon-name-part-type="order">Diaporthales</tp:taxon-name-part></tp:taxon-name>, <tp:taxon-name><tp:taxon-name-part taxon-name-part-type="family">Schizoparmaceae</tp:taxon-name-part></tp:taxon-name>) from southern China</article-title><source>MycoKeys</source><day>04</day><month>04</month><year>2025</year><volume>116</volume><fpage>1</fpage><lpage>23</lpage><pub-id pub-id-type="doi">10.3897/mycokeys.116.145857</pub-id></mixed-citation></tp:treatment-meta><tp:nomenclature><label>﻿</label><tp:taxon-name>
              <object-id xmlns:xlink="http://www.w3.org/1999/xlink" content-type="arpha" xlink:type="simple">19B869A5-0872-5969-924A-9F0758CE5CF1</object-id>
              <tp:taxon-name-part taxon-name-part-type="genus" reg="Coniella">Coniella</tp:taxon-name-part>
              <tp:taxon-name-part taxon-name-part-type="species" reg="grossedentatae">grossedentatae</tp:taxon-name-part>
              <object-id xmlns:xlink="http://www.w3.org/1999/xlink" content-type="mycobank" xlink:type="simple">856518</object-id>
            </tp:taxon-name><tp:taxon-authority>D.H. Li, J.W. Xia &amp; X.G. Zhang</tp:taxon-authority><tp:taxon-status xmlns:xlink="http://www.w3.org/1999/xlink" xlink:type="simple">sp. nov.</tp:taxon-status><xref ref-type="fig" rid="F4">Fig. 4</xref></tp:nomenclature><tp:treatment-sec sec-type="Holotype" id="SECID0EMLDI"><title>Holotype.</title><p>China • Fujian Province: Wuyishan City, Xingcun Town, on diseased leaves of <italic><tp:taxon-name><tp:taxon-name-part taxon-name-part-type="genus" reg="Ampelopsis">Ampelopsis</tp:taxon-name-part><tp:taxon-name-part taxon-name-part-type="species" reg="grossedentata">grossedentata</tp:taxon-name-part></tp:taxon-name></italic> (<tp:taxon-name><tp:taxon-name-part taxon-name-part-type="family">Vitaceae</tp:taxon-name-part></tp:taxon-name>), <named-content xmlns:xlink="http://www.w3.org/1999/xlink" content-type="dwc:verbatimCoordinates" xlink:type="simple"><named-content content-type="geo-json" specific-use="{&#34;type&#34;:&#34;Point&#34;,&#34;coordinates&#34;:[117.679038,27.749556]}" id="NCID0EFMDI" xlink:type="simple">27.749556°N, 117.679038°E</named-content></named-content>, 751.68 m asl., 15 Oct. 2022, D.H. Li, holotype <abbrev xmlns:xlink="http://www.w3.org/1999/xlink" xlink:title="Herbarium of the Department of Plant Pathology, Shandong Agricultural University" id="ABBRID0EKMDI" xlink:type="simple">HSAUP</abbrev> 1354-3, ex-type living culture <named-content xmlns:xlink="http://www.w3.org/1999/xlink" content-type="dwc:institutional_code" xlink:title="Shandong Agricultural University Culture Collection" xlink:href="http://grbio.org/institution/shandong-agricultural-university" xlink:type="simple">SAUCC</named-content> 1354-3 = <named-content xmlns:xlink="http://www.w3.org/1999/xlink" content-type="dwc:institutional_code" xlink:title="China General Microbiological Culture Collection Center" xlink:href="http://grbio.org/institution/china-general-microbiological-culture-collection-center-chinese-academy-sciences" xlink:type="simple">CGMCC</named-content>3.27783.</p><fig id="F4" position="float" orientation="portrait"><object-id xmlns:xlink="http://www.w3.org/1999/xlink" content-type="doi" xlink:type="simple">10.3897/mycokeys.116.145857.figure4</object-id><object-id xmlns:xlink="http://www.w3.org/1999/xlink" content-type="arpha" xlink:type="simple">FDD34F1B-A0D8-57DF-8B07-9E64211C1BD4</object-id><label>Figure 4.</label><caption><p><italic><tp:taxon-name><tp:taxon-name-part taxon-name-part-type="genus" reg="Coniella">Coniella</tp:taxon-name-part><tp:taxon-name-part taxon-name-part-type="species" reg="grossedentatae">grossedentatae</tp:taxon-name-part></tp:taxon-name></italic> (<named-content xmlns:xlink="http://www.w3.org/1999/xlink" content-type="dwc:institutional_code" xlink:title="China General Microbiological Culture Collection Center" xlink:href="http://grbio.org/institution/china-general-microbiological-culture-collection-center-chinese-academy-sciences" xlink:type="simple">CGMCC</named-content>3.27783) <bold>a</bold> leaves of <italic><tp:taxon-name><tp:taxon-name-part taxon-name-part-type="genus" reg="Ampelopsis">Ampelopsis</tp:taxon-name-part><tp:taxon-name-part taxon-name-part-type="species" reg="grossedentata">grossedentata</tp:taxon-name-part></tp:taxon-name></italic><bold>b, c</bold> surface and reverse sides of colony after 14 days on <abbrev xmlns:xlink="http://www.w3.org/1999/xlink" xlink:title="potato dextrose agar" id="ABBRID0EUNDI" xlink:type="simple">PDA</abbrev> (<bold>b</bold>) and OA (<bold>c</bold>) <bold>d</bold> colony on <abbrev xmlns:xlink="http://www.w3.org/1999/xlink" xlink:title="potato dextrose agar" id="ABBRID0E5NDI" xlink:type="simple">PDA</abbrev><bold>e</bold> conidiomata forming on pine needle <bold>f, g</bold> conidiophores and conidiogenous cells with developing conidia <bold>h, i</bold> conidia. Scale bars: 10 μm <bold>(f–i)</bold>.</p></caption><graphic xmlns:xlink="http://www.w3.org/1999/xlink" xlink:href="mycokeys-116-001-g004.jpg" position="float" orientation="portrait" xlink:type="simple" id="oo_1299347.jpg"><uri content-type="original_file" xlink:type="simple">https://binary.pensoft.net/fig/1299347</uri></graphic></fig></tp:treatment-sec><tp:treatment-sec sec-type="etymology" id="SECID0EPODI"><title>Etymology.</title><p>Named after the species epithet of the host plant, <italic><tp:taxon-name><tp:taxon-name-part taxon-name-part-type="genus" reg="Ampelopsis">Ampelopsis</tp:taxon-name-part><tp:taxon-name-part taxon-name-part-type="species" reg="grossedentata">grossedentata</tp:taxon-name-part></tp:taxon-name></italic>.</p></tp:treatment-sec><tp:treatment-sec sec-type="description" id="SECID0EAPDI"><title>Description.</title><p><bold><italic>Hypha</italic></bold> superficial, 1.3–3.5 μm wide, branched, multi-septate, hyaline to pale orange. Asexual morph: <bold><italic>Conidiomata</italic></bold> spherical or narrowly ellipsoid, separate, immersed or superficial, some surfaces enveloped in a gelatinous sheath, some surface uneven, sizes inconsistent, black. <bold><italic>Conidiophores</italic></bold> cylindrical, aseptate, straight or slightly curved, densely aggregated, simple, usually reduced to conidiogenous cells. <bold><italic>Conidiogenous cells</italic></bold> phialidic, simple, aggregative, hyaline, smooth, 10.6–23.1 × 1.7–3.8 μm (mean ± SD = 16.8 ± 3 × 2.5 ± 0.6 μm, n = 30), with apical periclinal thickening, blastospore at the apex. <bold><italic>Conidia</italic></bold> nearly spherical, apices acute, widest at the middle, bases tapering to a truncate hilum, multi-guttulate, immature conidia hyaline, mature conidia medium brown, wall darker than medium brown body of conidium, smooth, 8–10.5 × 7.5–9.5 μm (mean ± SD = 9.4 ± 0.6 × 8.4 ± 0.5 μm, n = 30). Sexual morph unknown.</p></tp:treatment-sec><tp:treatment-sec sec-type="description" id="SECID0E3PDI"><title>Culture characteristics.</title><p>Colonies on <abbrev xmlns:xlink="http://www.w3.org/1999/xlink" xlink:title="potato dextrose agar" id="ABBRID0ECQDI" xlink:type="simple">PDA</abbrev> after 14 days of cultivation in the dark at 25 °C, reaching 86–90 mm in diam., with a growth rate of 6.1–6.4 mm/day; from above: orange in the middle and edges, with white in between, medium aerial mycelium, granular, circular, flat; reverse: similar in color. Colonies on OA covering entire plate after 14 days of cultivation in the dark at 25 °C; from above: white in the middle and edges, with orange in between, sparse aerial mycelium, flat; reverse: similar in color.</p></tp:treatment-sec><tp:treatment-sec sec-type="material" id="SECID0EGQDI"><title>Additional material studied.</title><p>China • Fujian Province: Wuyishan City, Xingcun Town, on diseased leaves of <italic><tp:taxon-name><tp:taxon-name-part taxon-name-part-type="genus" reg="Ampelopsis">Ampelopsis</tp:taxon-name-part><tp:taxon-name-part taxon-name-part-type="species" reg="grossedentata">grossedentata</tp:taxon-name-part></tp:taxon-name></italic> (<tp:taxon-name><tp:taxon-name-part taxon-name-part-type="family">Vitaceae</tp:taxon-name-part></tp:taxon-name>), <named-content xmlns:xlink="http://www.w3.org/1999/xlink" content-type="dwc:verbatimCoordinates" xlink:type="simple"><named-content content-type="geo-json" specific-use="{&#34;type&#34;:&#34;Point&#34;,&#34;coordinates&#34;:[117.679038,27.749556]}" id="NCID0E6QDI" xlink:type="simple">27.749556°N, 117.679038°E</named-content></named-content>, 751.68 m asl., 15 Oct. 2022, D.H. Li, <abbrev xmlns:xlink="http://www.w3.org/1999/xlink" xlink:title="Herbarium of the Department of Plant Pathology, Shandong Agricultural University" id="ABBRID0EERDI" xlink:type="simple">HSAUP</abbrev> 1354-1, living culture <named-content xmlns:xlink="http://www.w3.org/1999/xlink" content-type="dwc:institutional_code" xlink:title="Shandong Agricultural University Culture Collection" xlink:href="http://grbio.org/institution/shandong-agricultural-university" xlink:type="simple">SAUCC</named-content> 1354-1.</p></tp:treatment-sec><tp:treatment-sec sec-type="notes" id="SECID0EMRDI"><title>Notes.</title><p>Phylogenetic analyses showed that <italic><tp:taxon-name><tp:taxon-name-part taxon-name-part-type="genus" reg="Coniella">Coniella</tp:taxon-name-part><tp:taxon-name-part taxon-name-part-type="species" reg="grossedentatae">grossedentatae</tp:taxon-name-part></tp:taxon-name></italic> formed an independent clade (Fig. <xref ref-type="fig" rid="F1">1</xref>) basal to <italic><tp:taxon-name><tp:taxon-name-part taxon-name-part-type="genus" reg="Coniella">C.</tp:taxon-name-part><tp:taxon-name-part taxon-name-part-type="species" reg="dongshanlingensis">dongshanlingensis</tp:taxon-name-part></tp:taxon-name></italic> (<named-content xmlns:xlink="http://www.w3.org/1999/xlink" content-type="dwc:institutional_code" xlink:title="China General Microbiological Culture Collection Center" xlink:href="http://grbio.org/institution/china-general-microbiological-culture-collection-center-chinese-academy-sciences" xlink:type="simple">CGMCC</named-content>3.27785, <named-content xmlns:xlink="http://www.w3.org/1999/xlink" content-type="dwc:institutional_code" xlink:title="Shandong Agricultural University Culture Collection" xlink:href="http://grbio.org/institution/shandong-agricultural-university" xlink:type="simple">SAUCC</named-content> 7265-6), <italic><tp:taxon-name><tp:taxon-name-part taxon-name-part-type="genus" reg="Coniella">C.</tp:taxon-name-part><tp:taxon-name-part taxon-name-part-type="species" reg="fujianensis">fujianensis</tp:taxon-name-part></tp:taxon-name></italic> (<named-content xmlns:xlink="http://www.w3.org/1999/xlink" content-type="dwc:institutional_code" xlink:title="China General Microbiological Culture Collection Center" xlink:href="http://grbio.org/institution/china-general-microbiological-culture-collection-center-chinese-academy-sciences" xlink:type="simple">CGMCC</named-content> 3.25353, <named-content xmlns:xlink="http://www.w3.org/1999/xlink" content-type="dwc:institutional_code" xlink:title="China General Microbiological Culture Collection Center" xlink:href="http://grbio.org/institution/china-general-microbiological-culture-collection-center-chinese-academy-sciences" xlink:type="simple">CGMCC</named-content> 3.25354), and <italic><tp:taxon-name><tp:taxon-name-part taxon-name-part-type="genus" reg="Coniella">C.</tp:taxon-name-part><tp:taxon-name-part taxon-name-part-type="species" reg="wangiensis">wangiensis</tp:taxon-name-part></tp:taxon-name></italic> (CBS 132530). <italic><tp:taxon-name><tp:taxon-name-part taxon-name-part-type="genus" reg="Coniella">Coniella</tp:taxon-name-part><tp:taxon-name-part taxon-name-part-type="species" reg="grossedentatae">grossedentatae</tp:taxon-name-part></tp:taxon-name></italic> can be distinguished from <italic><tp:taxon-name><tp:taxon-name-part taxon-name-part-type="genus" reg="Coniella">C.</tp:taxon-name-part><tp:taxon-name-part taxon-name-part-type="species" reg="dongshanlingensis">dongshanlingensis</tp:taxon-name-part></tp:taxon-name></italic> by 4/604, 1/793, 52/902, and 80/532 base-pair differences in <abbrev xmlns:xlink="http://www.w3.org/1999/xlink" xlink:title="internal transcribed spacer" id="ABBRID0EEUDI" xlink:type="simple">ITS</abbrev>, <abbrev xmlns:xlink="http://www.w3.org/1999/xlink" xlink:title="28S large subunit ribosomal RNA gene" id="ABBRID0EIUDI" xlink:type="simple">LSU</abbrev>, <italic><abbrev xmlns:xlink="http://www.w3.org/1999/xlink" xlink:title="RNA polymerase II second largest subunit" id="ABBRID0ENUDI" xlink:type="simple">rpb2</abbrev></italic>, and <italic><abbrev xmlns:xlink="http://www.w3.org/1999/xlink" xlink:title="translation elongation factor 1-alpha gene" id="ABBRID0ESUDI" xlink:type="simple">tef1-α</abbrev></italic> sequences, and from <italic><tp:taxon-name><tp:taxon-name-part taxon-name-part-type="genus" reg="Coniella">C.</tp:taxon-name-part><tp:taxon-name-part taxon-name-part-type="species" reg="fujianensis">fujianensis</tp:taxon-name-part></tp:taxon-name></italic> by 8/588, 1/798, 34/657, and 64/313 base-pair differences in <abbrev xmlns:xlink="http://www.w3.org/1999/xlink" xlink:title="internal transcribed spacer" id="ABBRID0EBVDI" xlink:type="simple">ITS</abbrev>, <abbrev xmlns:xlink="http://www.w3.org/1999/xlink" xlink:title="28S large subunit ribosomal RNA gene" id="ABBRID0EFVDI" xlink:type="simple">LSU</abbrev>, <italic><abbrev xmlns:xlink="http://www.w3.org/1999/xlink" xlink:title="RNA polymerase II second largest subunit" id="ABBRID0EKVDI" xlink:type="simple">rpb2</abbrev></italic>, and <italic><abbrev xmlns:xlink="http://www.w3.org/1999/xlink" xlink:title="translation elongation factor 1-alpha gene" id="ABBRID0EPVDI" xlink:type="simple">tef1-α</abbrev></italic> sequences, and from <italic><tp:taxon-name><tp:taxon-name-part taxon-name-part-type="genus" reg="Coniella">C.</tp:taxon-name-part><tp:taxon-name-part taxon-name-part-type="species" reg="wangiensis">wangiensis</tp:taxon-name-part></tp:taxon-name></italic> by 2/603, 5/798, 35/767, and 79/329 base-pair differences in <abbrev xmlns:xlink="http://www.w3.org/1999/xlink" xlink:title="internal transcribed spacer" id="ABBRID0E5VDI" xlink:type="simple">ITS</abbrev>, <abbrev xmlns:xlink="http://www.w3.org/1999/xlink" xlink:title="28S large subunit ribosomal RNA gene" id="ABBRID0ECWDI" xlink:type="simple">LSU</abbrev>, <italic><abbrev xmlns:xlink="http://www.w3.org/1999/xlink" xlink:title="RNA polymerase II second largest subunit" id="ABBRID0EHWDI" xlink:type="simple">rpb2</abbrev></italic>, and <italic><abbrev xmlns:xlink="http://www.w3.org/1999/xlink" xlink:title="translation elongation factor 1-alpha gene" id="ABBRID0EMWDI" xlink:type="simple">tef1-α</abbrev></italic> sequences, respectively. Morphologically, the conidiogenous cells of <italic><tp:taxon-name><tp:taxon-name-part taxon-name-part-type="genus" reg="Coniella">C.</tp:taxon-name-part><tp:taxon-name-part taxon-name-part-type="species" reg="grossedentatae">grossedentatae</tp:taxon-name-part></tp:taxon-name></italic> (10.6–23.1 × 1.7–3.8 μm) are longer than those of <italic><tp:taxon-name><tp:taxon-name-part taxon-name-part-type="genus" reg="Coniella">C.</tp:taxon-name-part><tp:taxon-name-part taxon-name-part-type="species" reg="dongshanlingensis">dongshanlingensis</tp:taxon-name-part></tp:taxon-name></italic> (7.3–19.2 × 1.5–3.3 μm), <italic><tp:taxon-name><tp:taxon-name-part taxon-name-part-type="genus" reg="Coniella">C.</tp:taxon-name-part><tp:taxon-name-part taxon-name-part-type="species" reg="fujianensis">fujianensis</tp:taxon-name-part></tp:taxon-name></italic> (3.5–8 × 2.5–3.5 μm), and <italic><tp:taxon-name><tp:taxon-name-part taxon-name-part-type="genus" reg="Coniella">C.</tp:taxon-name-part><tp:taxon-name-part taxon-name-part-type="species" reg="wangiensis">wangiensis</tp:taxon-name-part></tp:taxon-name></italic> (15–20 × 3–4 μm); the conidia of <italic><tp:taxon-name><tp:taxon-name-part taxon-name-part-type="genus" reg="Coniella">C.</tp:taxon-name-part><tp:taxon-name-part taxon-name-part-type="species" reg="grossedentatae">grossedentatae</tp:taxon-name-part></tp:taxon-name></italic> (8–10.5 × 7.5–9.5 μm) are wider than those of <italic><tp:taxon-name><tp:taxon-name-part taxon-name-part-type="genus" reg="Coniella">C.</tp:taxon-name-part><tp:taxon-name-part taxon-name-part-type="species" reg="dongshanlingensis">dongshanlingensis</tp:taxon-name-part></tp:taxon-name></italic> (7.8–10 × 5.1–7 μm) and <italic><tp:taxon-name><tp:taxon-name-part taxon-name-part-type="genus" reg="Coniella">C.</tp:taxon-name-part><tp:taxon-name-part taxon-name-part-type="species" reg="fujianensis">fujianensis</tp:taxon-name-part></tp:taxon-name></italic> (8–10.5 × 5.5–7.5 μm), and shorter than those of <italic><tp:taxon-name><tp:taxon-name-part taxon-name-part-type="genus" reg="Coniella">C.</tp:taxon-name-part><tp:taxon-name-part taxon-name-part-type="species" reg="wangiensis">wangiensis</tp:taxon-name-part></tp:taxon-name></italic> (9–13 × 7–10 μm) (<xref ref-type="bibr" rid="B6">Crous et al. 2012</xref>; <xref ref-type="bibr" rid="B1">Alvarez et al. 2016</xref>). Therefore, we describe our collection as a novel species.</p></tp:treatment-sec><tp:treatment-sec><!--Section generated to contain objects referenced in tp:taxon-treatment.--><fig id="F1" position="float" orientation="portrait"><object-id xmlns:xlink="http://www.w3.org/1999/xlink" content-type="doi" xlink:type="simple">10.3897/mycokeys.116.145857.figure1</object-id><object-id xmlns:xlink="http://www.w3.org/1999/xlink" content-type="arpha" xlink:type="simple">98EFE7F6-14A2-5559-BDF0-D734C7C5E649</object-id><label>Figure 1.</label><caption><p>Phylogenetic relationship of <italic><tp:taxon-name><tp:taxon-name-part taxon-name-part-type="genus" reg="Coniella">Coniella</tp:taxon-name-part></tp:taxon-name></italic> based on concatenated sequences of <abbrev xmlns:xlink="http://www.w3.org/1999/xlink" xlink:title="internal transcribed spacer" id="ABBRID0ECLCI" xlink:type="simple">ITS</abbrev>, <abbrev xmlns:xlink="http://www.w3.org/1999/xlink" xlink:title="28S large subunit ribosomal RNA gene" id="ABBRID0EGLCI" xlink:type="simple">LSU</abbrev>, <italic><abbrev xmlns:xlink="http://www.w3.org/1999/xlink" xlink:title="RNA polymerase II second largest subunit" id="ABBRID0ELLCI" xlink:type="simple">rpb2</abbrev></italic>, and <italic><abbrev xmlns:xlink="http://www.w3.org/1999/xlink" xlink:title="translation elongation factor 1-alpha gene" id="ABBRID0EQLCI" xlink:type="simple">tef1-α</abbrev></italic> sequence data with <italic><tp:taxon-name><tp:taxon-name-part taxon-name-part-type="genus" reg="Dwiroopa">Dwiroopa</tp:taxon-name-part><tp:taxon-name-part taxon-name-part-type="species" reg="lythri">lythri</tp:taxon-name-part></tp:taxon-name></italic> (CBS 109755) as the outgroup. The Maximum Likelihood Bootstrap Value (left, MLBV ≥ 75%) and the Bayesian Inference Posterior Probability (right, <abbrev xmlns:xlink="http://www.w3.org/1999/xlink" xlink:title="Bayesian Inference posterior probabilities" id="ABBRID0E6LCI" xlink:type="simple">BIPP</abbrev> ≥ 0.90) are shown as MLBV/<abbrev xmlns:xlink="http://www.w3.org/1999/xlink" xlink:title="Bayesian Inference posterior probabilities" id="ABBRID0EDMCI" xlink:type="simple">BIPP</abbrev> above the nodes. The ex-type strains are marked with “*” and indicated in boldface. Strains from this study are shown in red. The scale bar at the bottom left represents 0.05 substitutions per site. Some branches are shortened according to the indicated multipliers to fit the page size, and these are indicated by the symbol (//).</p></caption><graphic xmlns:xlink="http://www.w3.org/1999/xlink" xlink:href="mycokeys-116-001-g001.jpg" position="float" orientation="portrait" xlink:type="simple" id="oo_1299344.jpg"><uri content-type="original_file" xlink:type="simple">https://binary.pensoft.net/fig/1299344</uri></graphic></fig></tp:treatment-sec><ref-list><ref id="B6"><mixed-citation xmlns:xlink="http://www.w3.org/1999/xlink" xlink:type="simple"><person-group><name name-style="western"><surname>Crous</surname><given-names>PW</given-names></name><name name-style="western"><surname>Summerell</surname><given-names>BA</given-names></name><name name-style="western"><surname>Shivas</surname><given-names>RG</given-names></name><name name-style="western"><surname>Burgess</surname><given-names>TI</given-names></name><name name-style="western"><surname>Decock</surname><given-names>CA</given-names></name><name name-style="western"><surname>Dreyer</surname><given-names>LL</given-names></name><name name-style="western"><surname>Granke</surname><given-names>LL</given-names></name><name name-style="western"><surname>Guest</surname><given-names>DI</given-names></name><name name-style="western"><surname>Hardy</surname><given-names>GE</given-names></name><name name-style="western"><surname>Hausbeck</surname><given-names>MK</given-names></name><name name-style="western"><surname>Hüberli</surname><given-names>D</given-names></name><name name-style="western"><surname>Jung</surname><given-names>T</given-names></name><name name-style="western"><surname>Koukol</surname><given-names>O</given-names></name><name name-style="western"><surname>Lennox</surname><given-names>CL</given-names></name><name name-style="western"><surname>Liew</surname><given-names>EC</given-names></name><name name-style="western"><surname>Lombard</surname><given-names>L</given-names></name><name name-style="western"><surname>McTaggart</surname><given-names>AR</given-names></name><name name-style="western"><surname>Pryke</surname><given-names>JS</given-names></name><name name-style="western"><surname>Roets</surname><given-names>F</given-names></name><name name-style="western"><surname>Saude</surname><given-names>C</given-names></name><name name-style="western"><surname>Shuttleworth</surname><given-names>LA</given-names></name><name name-style="western"><surname>Stukely</surname><given-names>MJ</given-names></name><name name-style="western"><surname>Vánky</surname><given-names>K</given-names></name><name name-style="western"><surname>Webster</surname><given-names>BJ</given-names></name><name name-style="western"><surname>Windstam</surname><given-names>ST</given-names></name><name name-style="western"><surname>Groenewald</surname><given-names>JZ</given-names></name></person-group> (<year>2012</year>) <article-title>Fungal Planet description sheets: 107–127.</article-title><source>Persoonia</source><volume>28</volume>(<issue>1</issue>): <fpage>138</fpage>–<lpage>182</lpage>. <ext-link xlink:href="10.3767/003158512X652633" ext-link-type="doi" xlink:type="simple">https://doi.org/10.3767/003158512X652633</ext-link></mixed-citation></ref><ref id="B1"><mixed-citation xmlns:xlink="http://www.w3.org/1999/xlink" xlink:type="simple"><person-group><name name-style="western"><surname>Alvarez</surname><given-names>LV</given-names></name><name name-style="western"><surname>Groenewald</surname><given-names>JZ</given-names></name><name name-style="western"><surname>Crous</surname><given-names>PW</given-names></name></person-group> (<year>2016</year>) <article-title>Revising the <tp:taxon-name><tp:taxon-name-part taxon-name-part-type="family">Schizoparmaceae</tp:taxon-name-part></tp:taxon-name>: <italic><tp:taxon-name><tp:taxon-name-part taxon-name-part-type="genus">Coniella</tp:taxon-name-part></tp:taxon-name></italic> and its synonyms <italic><tp:taxon-name><tp:taxon-name-part taxon-name-part-type="genus">Pilidiella</tp:taxon-name-part></tp:taxon-name></italic> and <italic><tp:taxon-name><tp:taxon-name-part taxon-name-part-type="genus">Schizoparme</tp:taxon-name-part></tp:taxon-name></italic>.</article-title><source>Studies in Mycology</source><volume>85</volume>(<issue>1</issue>): <fpage>1</fpage>–<lpage>34</lpage>. <ext-link xlink:href="10.1016/j.simyco.2016.09.001" ext-link-type="doi" xlink:type="simple">https://doi.org/10.1016/j.simyco.2016.09.001</ext-link></mixed-citation></ref></ref-list></tp:taxon-treatment>
