# Supplementary material for: ﻿Morpho-phylogenetic evidence reveals four novel species of Coniella (Diaporthales, Schizoparmaceae) from southern China
Source: MycoKeys. 2025 Apr 4;116:1–23. doi: 10.3897/mycokeys.116.145857 (PMC11992536; doi:10.3897/mycokeys.116.145857)
Supplement: XML Treatment for Coniella veri [file mycokeys.116.145857-treatment4.xml]

<!DOCTYPE tp:taxon-treatment
  PUBLIC "-//TaxonX//DTD Taxonomic Treatment Publishing DTD v0 20100105//EN" "tax-treatment-NSO.dtd">
<tp:taxon-treatment xmlns:tp="http://www.plazi.org/taxpub"><tp:treatment-meta><kwd-group><label>Taxon classification</label><kwd>
                <named-content content-type="kingdom">Fungi</named-content>
              </kwd><kwd>
                <named-content content-type="order">Diaporthales</named-content>
              </kwd><kwd>
                <named-content content-type="family">Schizoparmaceae</named-content>
              </kwd></kwd-group><mixed-citation publication-type="journal"><person-group><name><surname>Li</surname><given-names>Duhua</given-names></name><name><surname>Dong</surname><given-names>Zixu</given-names></name><name><surname>Liu</surname><given-names>Qiyun</given-names></name><name><surname>Wang</surname><given-names>Yaling</given-names></name><name><surname>Zhang</surname><given-names>Zhaoxue</given-names></name><name><surname>Zhang</surname><given-names>Xiuguo</given-names></name><name><surname>Xia</surname><given-names>Jiwen</given-names></name></person-group><article-title>﻿Morpho-phylogenetic evidence reveals four novel species of <italic><tp:taxon-name><tp:taxon-name-part taxon-name-part-type="genus" reg="Coniella">Coniella</tp:taxon-name-part></tp:taxon-name></italic> (<tp:taxon-name><tp:taxon-name-part taxon-name-part-type="order">Diaporthales</tp:taxon-name-part></tp:taxon-name>, <tp:taxon-name><tp:taxon-name-part taxon-name-part-type="family">Schizoparmaceae</tp:taxon-name-part></tp:taxon-name>) from southern China</article-title><source>MycoKeys</source><day>04</day><month>04</month><year>2025</year><volume>116</volume><fpage>1</fpage><lpage>23</lpage><pub-id pub-id-type="doi">10.3897/mycokeys.116.145857</pub-id></mixed-citation></tp:treatment-meta><tp:nomenclature><label>﻿</label><tp:taxon-name>
              <object-id xmlns:xlink="http://www.w3.org/1999/xlink" content-type="arpha" xlink:type="simple">F81D79DD-4D9E-5E42-B7E7-6B3E0082EE92</object-id>
              <tp:taxon-name-part taxon-name-part-type="genus" reg="Coniella">Coniella</tp:taxon-name-part>
              <tp:taxon-name-part taxon-name-part-type="species" reg="veri">veri</tp:taxon-name-part>
              <object-id xmlns:xlink="http://www.w3.org/1999/xlink" content-type="mycobank" xlink:type="simple">856521</object-id>
            </tp:taxon-name><tp:taxon-authority>D.H. Li, J.W. Xia &amp; X.G. Zhang</tp:taxon-authority><tp:taxon-status xmlns:xlink="http://www.w3.org/1999/xlink" xlink:type="simple">sp. nov.</tp:taxon-status><xref ref-type="fig" rid="F5">Fig. 5</xref></tp:nomenclature><tp:treatment-sec sec-type="Holotype" id="SECID0E51DI"><title>Holotype.</title><p>China • Yunnan Province: Pu’er City, Yixiang Town, Pu’er Sun River Forest Park, on diseased leaves of <italic><tp:taxon-name><tp:taxon-name-part taxon-name-part-type="genus" reg="Cinnamomum">Cinnamomum</tp:taxon-name-part><tp:taxon-name-part taxon-name-part-type="species" reg="verum">verum</tp:taxon-name-part></tp:taxon-name></italic> (<tp:taxon-name><tp:taxon-name-part taxon-name-part-type="family">Lauraceae</tp:taxon-name-part></tp:taxon-name>), <named-content xmlns:xlink="http://www.w3.org/1999/xlink" content-type="dwc:verbatimCoordinates" xlink:type="simple"><named-content content-type="geo-json" specific-use="{&#34;type&#34;:&#34;Point&#34;,&#34;coordinates&#34;:[101.086217,22.593953]}" id="NCID0EX2DI" xlink:type="simple">22.593953°N, 101.086217°E</named-content></named-content>, 1596.44 m asl., 15 May 2024, D.H. Li, holotype <abbrev xmlns:xlink="http://www.w3.org/1999/xlink" xlink:title="Herbarium of the Department of Plant Pathology, Shandong Agricultural University" id="ABBRID0E32DI" xlink:type="simple">HSAUP</abbrev> 8877-4, ex-type living culture <named-content xmlns:xlink="http://www.w3.org/1999/xlink" content-type="dwc:institutional_code" xlink:title="Shandong Agricultural University Culture Collection" xlink:href="http://grbio.org/institution/shandong-agricultural-university" xlink:type="simple">SAUCC</named-content> 8877-4 = <named-content xmlns:xlink="http://www.w3.org/1999/xlink" content-type="dwc:institutional_code" xlink:title="China General Microbiological Culture Collection Center" xlink:href="http://grbio.org/institution/china-general-microbiological-culture-collection-center-chinese-academy-sciences" xlink:type="simple">CGMCC</named-content>3.27787.</p><fig id="F5" position="float" orientation="portrait"><object-id xmlns:xlink="http://www.w3.org/1999/xlink" content-type="doi" xlink:type="simple">10.3897/mycokeys.116.145857.figure5</object-id><object-id xmlns:xlink="http://www.w3.org/1999/xlink" content-type="arpha" xlink:type="simple">3E1E9DFE-EEE1-5C27-A3B8-C8395845D458</object-id><label>Figure 5.</label><caption><p><italic><tp:taxon-name><tp:taxon-name-part taxon-name-part-type="genus" reg="Coniella">Coniella</tp:taxon-name-part><tp:taxon-name-part taxon-name-part-type="species" reg="veri">veri</tp:taxon-name-part></tp:taxon-name></italic> (<named-content xmlns:xlink="http://www.w3.org/1999/xlink" content-type="dwc:institutional_code" xlink:title="China General Microbiological Culture Collection Center" xlink:href="http://grbio.org/institution/china-general-microbiological-culture-collection-center-chinese-academy-sciences" xlink:type="simple">CGMCC</named-content>3.27787) <bold>a</bold> leaves of <italic><tp:taxon-name><tp:taxon-name-part taxon-name-part-type="genus" reg="Cinnamomum">Cinnamomum</tp:taxon-name-part><tp:taxon-name-part taxon-name-part-type="species" reg="verum">verum</tp:taxon-name-part></tp:taxon-name></italic><bold>b, c</bold> surface and reverse sides of colony after 14 days on <abbrev xmlns:xlink="http://www.w3.org/1999/xlink" xlink:title="potato dextrose agar" id="ABBRID0EG4DI" xlink:type="simple">PDA</abbrev> (<bold>b</bold>) and OA (<bold>c</bold>) <bold>d</bold> conidiomata forming on OA <bold>e, f</bold> conidiophores and conidiogenous cells with developing conidia <bold>g, h</bold> conidia. Scale bars: 10 μm (<bold>e–h</bold>).</p></caption><graphic xmlns:xlink="http://www.w3.org/1999/xlink" xlink:href="mycokeys-116-001-g005.jpg" position="float" orientation="portrait" xlink:type="simple" id="oo_1299348.jpg"><uri content-type="original_file" xlink:type="simple">https://binary.pensoft.net/fig/1299348</uri></graphic></fig></tp:treatment-sec><tp:treatment-sec sec-type="etymology" id="SECID0E24DI"><title>Etymology.</title><p>Named after the species epithet of the host plant, <italic><tp:taxon-name><tp:taxon-name-part taxon-name-part-type="genus" reg="Cinnamomum">Cinnamomum</tp:taxon-name-part><tp:taxon-name-part taxon-name-part-type="species" reg="verum">verum</tp:taxon-name-part></tp:taxon-name></italic>.</p></tp:treatment-sec><tp:treatment-sec sec-type="description" id="SECID0EM5DI"><title>Description.</title><p><bold><italic>Hypha</italic></bold> superficial, 1.3–3.3 μm wide, branched, multi-septate, hyaline. Asexual morph: <bold><italic>Conidiomata</italic></bold> spherical, aggregated or solitary, immersed or superficial, some surfaces enveloped in a gelatinous sheath, some surface uneven, sizes inconsistent, initially appearing hyaline, becoming black with mature. <bold><italic>Conidiophores</italic></bold> cylindrical, septate, branched, straight or slightly curved, densely aggregated, simple, usually reduced to conidiogenous cells. <bold><italic>Conidiogenous cells</italic></bold> phialidic, simple, aggregative, or solitary, hyaline, smooth, 9.5–17.5 × 1.2–2.5 μm (mean ± SD = 12.5 ± 1.5 × 1.8 ± 0.4 μm, n = 30), with apical periclinal thickening, blastospore at the apex. <bold><italic>Conidia</italic></bold> elliptical to fusiform, apices acute, widest at the middle, bases tapering to a truncate hilum, multi-guttulate gather at both ends, hyaline, thick-walled, smooth, 6.2–8.8 × 3.6–4.7 μm (mean ± SD = 7.7 ± 0.6 × 4 ± 0.3 μm, n = 30). Sexual morph unknown.</p></tp:treatment-sec><tp:treatment-sec sec-type="description" id="SECID0EI6DI"><title>Culture characteristics.</title><p>Colonies on <abbrev xmlns:xlink="http://www.w3.org/1999/xlink" xlink:title="potato dextrose agar" id="ABBRID0EO6DI" xlink:type="simple">PDA</abbrev> after 14 days of cultivation in the dark at 25 °C, reaching 81–85 mm in diam., with a growth rate of 5.8–6.1 mm/day; from above: white, medium aerial mycelium, slightly higher at the center, circular, radial, flat; reverse: pale orange in the middle, orange in the edges. Colonies on OA after 14 days of cultivation in the dark at 25 °C, reaching 72–77 mm in diam., had a growth rate of 5.1–5.5 mm/day; from above: white, sparse aerial mycelium, black pycnidia formed in the center, flat; reverse: similar in color.</p></tp:treatment-sec><tp:treatment-sec sec-type="material" id="SECID0ES6DI"><title>Additional material studied.</title><p>China • Yunnan Province: Pu’er City, Yixiang Town, Pu’er Sun River Forest Park, on diseased leaves of <italic><tp:taxon-name><tp:taxon-name-part taxon-name-part-type="genus" reg="Cinnamomum">Cinnamomum</tp:taxon-name-part><tp:taxon-name-part taxon-name-part-type="species" reg="verum">verum</tp:taxon-name-part></tp:taxon-name></italic> (<tp:taxon-name><tp:taxon-name-part taxon-name-part-type="family">Lauraceae</tp:taxon-name-part></tp:taxon-name>), <named-content xmlns:xlink="http://www.w3.org/1999/xlink" content-type="dwc:verbatimCoordinates" xlink:type="simple"><named-content content-type="geo-json" specific-use="{&#34;type&#34;:&#34;Point&#34;,&#34;coordinates&#34;:[101.086217,22.593953]}" id="NCID0EMAAK" xlink:type="simple">22.593953°N, 101.086217°E</named-content></named-content>, 1596.44 m asl., 15 May 2024, D.H. Li, <abbrev xmlns:xlink="http://www.w3.org/1999/xlink" xlink:title="Herbarium of the Department of Plant Pathology, Shandong Agricultural University" id="ABBRID0ERAAK" xlink:type="simple">HSAUP</abbrev> 8877-7, living culture <named-content xmlns:xlink="http://www.w3.org/1999/xlink" content-type="dwc:institutional_code" xlink:title="Shandong Agricultural University Culture Collection" xlink:href="http://grbio.org/institution/shandong-agricultural-university" xlink:type="simple">SAUCC</named-content> 8877-7.</p></tp:treatment-sec><tp:treatment-sec sec-type="notes" id="SECID0EZAAK"><title>Notes.</title><p>Phylogenetic analyses showed that <italic><tp:taxon-name><tp:taxon-name-part taxon-name-part-type="genus" reg="Coniella">Coniella</tp:taxon-name-part><tp:taxon-name-part taxon-name-part-type="species" reg="veri">veri</tp:taxon-name-part></tp:taxon-name></italic> formed an independent clade (Fig. <xref ref-type="fig" rid="F1">1</xref>) and was closely related to <italic><tp:taxon-name><tp:taxon-name-part taxon-name-part-type="genus" reg="Coniella">C.</tp:taxon-name-part><tp:taxon-name-part taxon-name-part-type="species" reg="cili">cili</tp:taxon-name-part></tp:taxon-name></italic> (GUCC 194020.1 and GUCC 196007.1). <italic><tp:taxon-name><tp:taxon-name-part taxon-name-part-type="genus" reg="Coniella">Coniella</tp:taxon-name-part><tp:taxon-name-part taxon-name-part-type="species" reg="veri">veri</tp:taxon-name-part></tp:taxon-name></italic> can be distinguished from <italic><tp:taxon-name><tp:taxon-name-part taxon-name-part-type="genus" reg="Coniella">C.</tp:taxon-name-part><tp:taxon-name-part taxon-name-part-type="species" reg="cili">cili</tp:taxon-name-part></tp:taxon-name></italic> (GUCC 196007.1) by 31/597, 8/791, 52/869, and 125/516 base-pair differences in <abbrev xmlns:xlink="http://www.w3.org/1999/xlink" xlink:title="internal transcribed spacer" id="ABBRID0EPCAK" xlink:type="simple">ITS</abbrev>, <abbrev xmlns:xlink="http://www.w3.org/1999/xlink" xlink:title="28S large subunit ribosomal RNA gene" id="ABBRID0ETCAK" xlink:type="simple">LSU</abbrev>, <italic><abbrev xmlns:xlink="http://www.w3.org/1999/xlink" xlink:title="RNA polymerase II second largest subunit" id="ABBRID0EYCAK" xlink:type="simple">rpb2</abbrev></italic>, and <italic><abbrev xmlns:xlink="http://www.w3.org/1999/xlink" xlink:title="translation elongation factor 1-alpha gene" id="ABBRID0E4CAK" xlink:type="simple">tef1-α</abbrev></italic> sequences, respectively. Morphologically, the conidiogenous cells of <italic><tp:taxon-name><tp:taxon-name-part taxon-name-part-type="genus" reg="Coniella">C.</tp:taxon-name-part><tp:taxon-name-part taxon-name-part-type="species" reg="veri">veri</tp:taxon-name-part></tp:taxon-name></italic> (9.5–17.5 × 1.2–2.5 μm) are shorter than those of <italic><tp:taxon-name><tp:taxon-name-part taxon-name-part-type="genus" reg="Coniella">C.</tp:taxon-name-part><tp:taxon-name-part taxon-name-part-type="species" reg="cili">cili</tp:taxon-name-part></tp:taxon-name></italic> (13–23.5 × 1–2 μm); the conidia of <italic><tp:taxon-name><tp:taxon-name-part taxon-name-part-type="genus" reg="Coniella">C.</tp:taxon-name-part><tp:taxon-name-part taxon-name-part-type="species" reg="veri">veri</tp:taxon-name-part></tp:taxon-name></italic> (6.2–8.8 × 3.6–4.7 μm) are shorter than those of <italic><tp:taxon-name><tp:taxon-name-part taxon-name-part-type="genus" reg="Coniella">C.</tp:taxon-name-part><tp:taxon-name-part taxon-name-part-type="species" reg="cili">cili</tp:taxon-name-part></tp:taxon-name></italic> (5.5–17.5 × 2.5–5 μm); the conidial shape of <italic><tp:taxon-name><tp:taxon-name-part taxon-name-part-type="genus" reg="Coniella">C.</tp:taxon-name-part><tp:taxon-name-part taxon-name-part-type="species" reg="veri">veri</tp:taxon-name-part></tp:taxon-name></italic> is elliptical to fusiform, whereas the conidial size and shape of <italic><tp:taxon-name><tp:taxon-name-part taxon-name-part-type="genus" reg="Coniella">C.</tp:taxon-name-part><tp:taxon-name-part taxon-name-part-type="species" reg="cili">cili</tp:taxon-name-part></tp:taxon-name></italic> exhibit considerable variation, including limoniform, fusoid, clavate, cylindrical, and elongated elliptical forms (<xref ref-type="bibr" rid="B56">Zhang et al. 2024b</xref>). Therefore, we describe our collection as a novel species.</p></tp:treatment-sec><tp:treatment-sec><!--Section generated to contain objects referenced in tp:taxon-treatment.--><fig id="F1" position="float" orientation="portrait"><object-id xmlns:xlink="http://www.w3.org/1999/xlink" content-type="doi" xlink:type="simple">10.3897/mycokeys.116.145857.figure1</object-id><object-id xmlns:xlink="http://www.w3.org/1999/xlink" content-type="arpha" xlink:type="simple">98EFE7F6-14A2-5559-BDF0-D734C7C5E649</object-id><label>Figure 1.</label><caption><p>Phylogenetic relationship of <italic><tp:taxon-name><tp:taxon-name-part taxon-name-part-type="genus" reg="Coniella">Coniella</tp:taxon-name-part></tp:taxon-name></italic> based on concatenated sequences of <abbrev xmlns:xlink="http://www.w3.org/1999/xlink" xlink:title="internal transcribed spacer" id="ABBRID0ECLCI" xlink:type="simple">ITS</abbrev>, <abbrev xmlns:xlink="http://www.w3.org/1999/xlink" xlink:title="28S large subunit ribosomal RNA gene" id="ABBRID0EGLCI" xlink:type="simple">LSU</abbrev>, <italic><abbrev xmlns:xlink="http://www.w3.org/1999/xlink" xlink:title="RNA polymerase II second largest subunit" id="ABBRID0ELLCI" xlink:type="simple">rpb2</abbrev></italic>, and <italic><abbrev xmlns:xlink="http://www.w3.org/1999/xlink" xlink:title="translation elongation factor 1-alpha gene" id="ABBRID0EQLCI" xlink:type="simple">tef1-α</abbrev></italic> sequence data with <italic><tp:taxon-name><tp:taxon-name-part taxon-name-part-type="genus" reg="Dwiroopa">Dwiroopa</tp:taxon-name-part><tp:taxon-name-part taxon-name-part-type="species" reg="lythri">lythri</tp:taxon-name-part></tp:taxon-name></italic> (CBS 109755) as the outgroup. The Maximum Likelihood Bootstrap Value (left, MLBV ≥ 75%) and the Bayesian Inference Posterior Probability (right, <abbrev xmlns:xlink="http://www.w3.org/1999/xlink" xlink:title="Bayesian Inference posterior probabilities" id="ABBRID0E6LCI" xlink:type="simple">BIPP</abbrev> ≥ 0.90) are shown as MLBV/<abbrev xmlns:xlink="http://www.w3.org/1999/xlink" xlink:title="Bayesian Inference posterior probabilities" id="ABBRID0EDMCI" xlink:type="simple">BIPP</abbrev> above the nodes. The ex-type strains are marked with “*” and indicated in boldface. Strains from this study are shown in red. The scale bar at the bottom left represents 0.05 substitutions per site. Some branches are shortened according to the indicated multipliers to fit the page size, and these are indicated by the symbol (//).</p></caption><graphic xmlns:xlink="http://www.w3.org/1999/xlink" xlink:href="mycokeys-116-001-g001.jpg" position="float" orientation="portrait" xlink:type="simple" id="oo_1299344.jpg"><uri content-type="original_file" xlink:type="simple">https://binary.pensoft.net/fig/1299344</uri></graphic></fig></tp:treatment-sec><ref-list><ref id="B56"><mixed-citation xmlns:xlink="http://www.w3.org/1999/xlink" xlink:type="simple"><person-group><name name-style="western"><surname>Zhang</surname><given-names>H</given-names></name><name name-style="western"><surname>Mao</surname><given-names>YT</given-names></name><name name-style="western"><surname>Ma</surname><given-names>MX</given-names></name><name name-style="western"><surname>Tao</surname><given-names>GC</given-names></name><name name-style="western"><surname>Wei</surname><given-names>TP</given-names></name><name name-style="western"><surname>Jiang</surname><given-names>YL</given-names></name></person-group> (<year>2024b</year>) <article-title>Culturable endophytic <tp:taxon-name><tp:taxon-name-part taxon-name-part-type="class">Sordariomycetes</tp:taxon-name-part></tp:taxon-name> from <italic><tp:taxon-name><tp:taxon-name-part taxon-name-part-type="genus">Rosa</tp:taxon-name-part><tp:taxon-name-part taxon-name-part-type="species">roxburghii</tp:taxon-name-part></tp:taxon-name></italic>: New species and lifestyles.</article-title><source>Journal of Systematics and Evolution</source><volume>62</volume>(<issue>4</issue>): <fpage>637</fpage>–<lpage>676</lpage>. <ext-link xlink:href="10.1111/jse.13035" ext-link-type="doi" xlink:type="simple">https://doi.org/10.1111/jse.13035</ext-link></mixed-citation></ref></ref-list></tp:taxon-treatment>
